# Supplementary material for: Impact of sedative and appetite-increasing properties on the apparent antidepressant efficacy of mirtazapine, selective serotonin reuptake inhibitors and amitriptyline: an item-based, patient-level meta-analysis
Source: eClinicalMedicine. 2024 Nov 7;77:102904. doi: 10.1016/j.eclinm.2024.102904 (PMC11576391; doi:10.1016/j.eclinm.2024.102904)
Supplement: Model results [file mmc1.xlsx]

## Sheet: Figs 1 to 3
control	measure	effect	group1	time1	group2	time2	estimate	stderr	df	t	p	alpha	ll	ul
SSRI	HDRS-17-sum	GROUP*STUDYDAY	MRZ	7	SSR	7	-1.4355	0.1903	2495	-7.54	1e-08	0.05	-1.8086	-1.0624
SSRI	HDRS-17-sum	GROUP*STUDYDAY	MRZ	14	SSR	14	-1.3338	0.2259	2550	-5.91	1e-08	0.05	-1.7767	-0.8909
SSRI	HDRS-17-sum	GROUP*STUDYDAY	MRZ	21	SSR	21	-1.3819	0.261	2258	-5.29	1e-08	0.05	-1.8937	-0.87
SSRI	HDRS-17-sum	GROUP*STUDYDAY	MRZ	28	SSR	28	-1.1518	0.2546	2510	-4.52	1e-08	0.05	-1.651	-0.6527
SSRI	HDRS-17-sum	GROUP*STUDYDAY	MRZ	42	SSR	42	-0.7118	0.2811	2258	-2.53	0.0114	0.05	-1.2631	-0.1606
SSRI	HDRS-6-sum	GROUP*STUDYDAY	MRZ	7	SSR	7	-0.1111	0.1018	2511	-1.09	0.275	0.05	-0.3106	0.08843
SSRI	HDRS-6-sum	GROUP*STUDYDAY	MRZ	14	SSR	14	-0.1276	0.1261	2558	-1.01	0.3119	0.05	-0.3749	0.1198
SSRI	HDRS-6-sum	GROUP*STUDYDAY	MRZ	21	SSR	21	-0.08145	0.1499	2275	-0.54	0.587	0.05	-0.3754	0.2125
SSRI	HDRS-6-sum	GROUP*STUDYDAY	MRZ	28	SSR	28	0.03361	0.1434	2534	0.23	0.8148	0.05	-0.2477	0.3149
SSRI	HDRS-6-sum	GROUP*STUDYDAY	MRZ	42	SSR	42	0.192	0.1572	2273	1.22	0.2222	0.05	-0.1163	0.5003
SSRI	HDRS-1	GROUP*STUDYDAY	MRZ	7	SSR	7	-0.01492	0.03125	2469	-0.48	0.6332	0.05	-0.0762	0.04637
SSRI	HDRS-1	GROUP*STUDYDAY	MRZ	14	SSR	14	-0.02822	0.03657	2547	-0.77	0.4404	0.05	-0.09993	0.0435
SSRI	HDRS-1	GROUP*STUDYDAY	MRZ	21	SSR	21	-0.01288	0.04361	2112	-0.3	0.7678	0.05	-0.09841	0.07265
SSRI	HDRS-1	GROUP*STUDYDAY	MRZ	28	SSR	28	0.03495	0.03919	2525	0.89	0.3725	0.05	-0.04189	0.1118
SSRI	HDRS-1	GROUP*STUDYDAY	MRZ	42	SSR	42	0.1289	0.04305	2195	2.99	0.0028	0.05	0.04451	0.2134
SSRI	HDRS-2	GROUP*STUDYDAY	MRZ	7	SSR	7	-0.01054	0.02791	2455	-0.38	0.7056	0.05	-0.06526	0.04418
SSRI	HDRS-2	GROUP*STUDYDAY	MRZ	14	SSR	14	-0.01171	0.02911	2537	-0.4	0.6876	0.05	-0.06879	0.04537
SSRI	HDRS-2	GROUP*STUDYDAY	MRZ	21	SSR	21	-0.00774	0.0354	2069	-0.22	0.827	0.05	-0.07716	0.06168
SSRI	HDRS-2	GROUP*STUDYDAY	MRZ	28	SSR	28	0.01344	0.02964	2517	0.45	0.6503	0.05	-0.04468	0.07156
SSRI	HDRS-2	GROUP*STUDYDAY	MRZ	42	SSR	42	0.03774	0.03124	2135	1.21	0.2271	0.05	-0.02352	0.099
SSRI	HDRS-3	GROUP*STUDYDAY	MRZ	7	SSR	7	-0.00044	0.02482	2394	-0.02	0.9859	0.05	-0.0491	0.04822
SSRI	HDRS-3	GROUP*STUDYDAY	MRZ	14	SSR	14	0.01826	0.02427	2510	0.75	0.4521	0.05	-0.02935	0.06586
SSRI	HDRS-3	GROUP*STUDYDAY	MRZ	21	SSR	21	0.01504	0.02598	1984	0.58	0.5628	0.05	-0.03591	0.06598
SSRI	HDRS-3	GROUP*STUDYDAY	MRZ	28	SSR	28	0.04469	0.02333	2487	1.92	0.0555	0.05	-0.00105	0.09043
SSRI	HDRS-3	GROUP*STUDYDAY	MRZ	42	SSR	42	0.04244	0.02479	2056	1.71	0.087	0.05	-0.00616	0.09105
SSRI	HDRS-4	GROUP*STUDYDAY	MRZ	7	SSR	7	-0.251	0.0288	2464	-8.71	1e-08	0.05	-0.3075	-0.1945
SSRI	HDRS-4	GROUP*STUDYDAY	MRZ	14	SSR	14	-0.2048	0.02911	2528	-7.03	1e-08	0.05	-0.2618	-0.1477
SSRI	HDRS-4	GROUP*STUDYDAY	MRZ	21	SSR	21	-0.1648	0.03314	2097	-4.97	1e-08	0.05	-0.2298	-0.09983
SSRI	HDRS-4	GROUP*STUDYDAY	MRZ	28	SSR	28	-0.1735	0.02855	2548	-6.08	1e-08	0.05	-0.2295	-0.1175
SSRI	HDRS-4	GROUP*STUDYDAY	MRZ	42	SSR	42	-0.1466	0.031	2157	-4.73	1e-08	0.05	-0.2074	-0.08583
SSRI	HDRS-5	GROUP*STUDYDAY	MRZ	7	SSR	7	-0.2397	0.02805	2464	-8.54	1e-08	0.05	-0.2947	-0.1847
SSRI	HDRS-5	GROUP*STUDYDAY	MRZ	14	SSR	14	-0.2204	0.0287	2544	-7.68	1e-08	0.05	-0.2767	-0.1641
SSRI	HDRS-5	GROUP*STUDYDAY	MRZ	21	SSR	21	-0.1998	0.03329	2006	-6	1e-08	0.05	-0.2651	-0.1345
SSRI	HDRS-5	GROUP*STUDYDAY	MRZ	28	SSR	28	-0.1974	0.02778	2535	-7.11	1e-08	0.05	-0.2519	-0.1429
SSRI	HDRS-5	GROUP*STUDYDAY	MRZ	42	SSR	42	-0.17	0.03033	2135	-5.61	1e-08	0.05	-0.2295	-0.1105
SSRI	HDRS-6	GROUP*STUDYDAY	MRZ	7	SSR	7	-0.2723	0.02784	2447	-9.78	1e-08	0.05	-0.3269	-0.2177
SSRI	HDRS-6	GROUP*STUDYDAY	MRZ	14	SSR	14	-0.2328	0.02792	2527	-8.34	1e-08	0.05	-0.2875	-0.178
SSRI	HDRS-6	GROUP*STUDYDAY	MRZ	21	SSR	21	-0.2258	0.03131	2000	-7.21	1e-08	0.05	-0.2872	-0.1644
SSRI	HDRS-6	GROUP*STUDYDAY	MRZ	28	SSR	28	-0.2264	0.02674	2524	-8.47	1e-08	0.05	-0.2788	-0.1739
SSRI	HDRS-6	GROUP*STUDYDAY	MRZ	42	SSR	42	-0.1616	0.02777	2111	-5.82	1e-08	0.05	-0.2161	-0.1071
SSRI	HDRS-7	GROUP*STUDYDAY	MRZ	7	SSR	7	-0.06281	0.02981	2476	-2.11	0.0352	0.05	-0.1213	-0.00436
SSRI	HDRS-7	GROUP*STUDYDAY	MRZ	14	SSR	14	-0.05582	0.03718	2580	-1.5	0.1334	0.05	-0.1287	0.0171
SSRI	HDRS-7	GROUP*STUDYDAY	MRZ	21	SSR	21	-0.1326	0.04391	2150	-3.02	0.0026	0.05	-0.2188	-0.04653
SSRI	HDRS-7	GROUP*STUDYDAY	MRZ	28	SSR	28	-0.08328	0.0415	2538	-2.01	0.0449	0.05	-0.1647	-0.00191
SSRI	HDRS-7	GROUP*STUDYDAY	MRZ	42	SSR	42	-0.06811	0.04588	2283	-1.48	0.1378	0.05	-0.1581	0.02186
SSRI	HDRS-8	GROUP*STUDYDAY	MRZ	7	SSR	7	-0.01405	0.02343	2311	-0.6	0.5488	0.05	-0.05999	0.03189
SSRI	HDRS-8	GROUP*STUDYDAY	MRZ	14	SSR	14	-0.00236	0.02432	2541	-0.1	0.9227	0.05	-0.05005	0.04533
SSRI	HDRS-8	GROUP*STUDYDAY	MRZ	21	SSR	21	0.06002	0.02743	1942	2.19	0.0288	0.05	0.006219	0.1138
SSRI	HDRS-8	GROUP*STUDYDAY	MRZ	28	SSR	28	0.0199	0.02488	2477	0.8	0.4239	0.05	-0.02889	0.0687
SSRI	HDRS-8	GROUP*STUDYDAY	MRZ	42	SSR	42	0.04262	0.02624	2099	1.62	0.1045	0.05	-0.00884	0.09409
SSRI	HDRS-9	GROUP*STUDYDAY	MRZ	7	SSR	7	-0.01727	0.0271	2345	-0.64	0.5239	0.05	-0.07041	0.03587
SSRI	HDRS-9	GROUP*STUDYDAY	MRZ	14	SSR	14	-0.00579	0.02698	2539	-0.21	0.8301	0.05	-0.05868	0.04711
SSRI	HDRS-9	GROUP*STUDYDAY	MRZ	21	SSR	21	-0.02483	0.03105	1937	-0.8	0.4241	0.05	-0.08573	0.03607
SSRI	HDRS-9	GROUP*STUDYDAY	MRZ	28	SSR	28	-0.0362	0.02714	2512	-1.33	0.1824	0.05	-0.08941	0.01702
SSRI	HDRS-9	GROUP*STUDYDAY	MRZ	42	SSR	42	-0.00545	0.02845	2104	-0.19	0.8481	0.05	-0.06125	0.05035
SSRI	HDRS-10	GROUP*STUDYDAY	MRZ	7	SSR	7	-0.04858	0.03259	2469	-1.49	0.1362	0.05	-0.1125	0.01533
SSRI	HDRS-10	GROUP*STUDYDAY	MRZ	14	SSR	14	-0.00792	0.03478	2537	-0.23	0.82	0.05	-0.07611	0.06028
SSRI	HDRS-10	GROUP*STUDYDAY	MRZ	21	SSR	21	0.04468	0.04137	2032	1.08	0.2802	0.05	-0.03645	0.1258
SSRI	HDRS-10	GROUP*STUDYDAY	MRZ	28	SSR	28	0.04354	0.03599	2508	1.21	0.2265	0.05	-0.02703	0.1141
SSRI	HDRS-10	GROUP*STUDYDAY	MRZ	42	SSR	42	0.05017	0.0394	2162	1.27	0.2031	0.05	-0.02711	0.1274
SSRI	HDRS-11	GROUP*STUDYDAY	MRZ	7	SSR	7	-0.1177	0.02997	2464	-3.93	1e-08	0.05	-0.1765	-0.05892
SSRI	HDRS-11	GROUP*STUDYDAY	MRZ	14	SSR	14	-0.09998	0.03139	2527	-3.19	0.0015	0.05	-0.1615	-0.03843
SSRI	HDRS-11	GROUP*STUDYDAY	MRZ	21	SSR	21	-0.1136	0.03707	2044	-3.06	0.0022	0.05	-0.1863	-0.04088
SSRI	HDRS-11	GROUP*STUDYDAY	MRZ	28	SSR	28	-0.1257	0.03289	2509	-3.82	0.0001	0.05	-0.1902	-0.06124
SSRI	HDRS-11	GROUP*STUDYDAY	MRZ	42	SSR	42	-0.07407	0.03605	2189	-2.05	0.04	0.05	-0.1448	-0.00337
SSRI	HDRS-12	GROUP*STUDYDAY	MRZ	7	SSR	7	-0.2407	0.02219	2379	-10.85	1e-08	0.05	-0.2842	-0.1972
SSRI	HDRS-12	GROUP*STUDYDAY	MRZ	14	SSR	14	-0.2215	0.02208	2541	-10.03	1e-08	0.05	-0.2648	-0.1782
SSRI	HDRS-12	GROUP*STUDYDAY	MRZ	21	SSR	21	-0.2142	0.02438	1923	-8.79	1e-08	0.05	-0.262	-0.1664
SSRI	HDRS-12	GROUP*STUDYDAY	MRZ	28	SSR	28	-0.1758	0.02067	2508	-8.51	1e-08	0.05	-0.2164	-0.1353
SSRI	HDRS-12	GROUP*STUDYDAY	MRZ	42	SSR	42	-0.1252	0.0223	2097	-5.62	1e-08	0.05	-0.169	-0.08151
SSRI	HDRS-13	GROUP*STUDYDAY	MRZ	7	SSR	7	0.0195	0.02279	2462	0.86	0.3923	0.05	-0.02519	0.0642
SSRI	HDRS-13	GROUP*STUDYDAY	MRZ	14	SSR	14	-0.03901	0.02674	2538	-1.46	0.1447	0.05	-0.09145	0.01342
SSRI	HDRS-13	GROUP*STUDYDAY	MRZ	21	SSR	21	-0.04973	0.03205	1970	-1.55	0.1209	0.05	-0.1126	0.01313
SSRI	HDRS-13	GROUP*STUDYDAY	MRZ	28	SSR	28	-0.01399	0.02832	2540	-0.49	0.6215	0.05	-0.06952	0.04155
SSRI	HDRS-13	GROUP*STUDYDAY	MRZ	42	SSR	42	-0.0322	0.03225	2124	-1	0.318	0.05	-0.09544	0.03103
SSRI	HDRS-14	GROUP*STUDYDAY	MRZ	7	SSR	7	0.01663	0.02131	2497	0.78	0.4353	0.05	-0.02516	0.05842
SSRI	HDRS-14	GROUP*STUDYDAY	MRZ	14	SSR	14	-0.01328	0.02447	2586	-0.54	0.5875	0.05	-0.06125	0.0347
SSRI	HDRS-14	GROUP*STUDYDAY	MRZ	21	SSR	21	-0.06296	0.02974	2169	-2.12	0.0344	0.05	-0.1213	-0.00464
SSRI	HDRS-14	GROUP*STUDYDAY	MRZ	28	SSR	28	-0.05891	0.02727	2522	-2.16	0.0309	0.05	-0.1124	-0.00543
SSRI	HDRS-14	GROUP*STUDYDAY	MRZ	42	SSR	42	-0.05571	0.03105	2205	-1.79	0.0729	0.05	-0.1166	0.005181
SSRI	HDRS-15	GROUP*STUDYDAY	MRZ	7	SSR	7	-0.02187	0.02698	2390	-0.81	0.4177	0.05	-0.07477	0.03103
SSRI	HDRS-15	GROUP*STUDYDAY	MRZ	14	SSR	14	-0.04545	0.02696	2541	-1.69	0.092	0.05	-0.09831	0.007417
SSRI	HDRS-15	GROUP*STUDYDAY	MRZ	21	SSR	21	-0.06014	0.03161	2036	-1.9	0.0573	0.05	-0.1221	0.001857
SSRI	HDRS-15	GROUP*STUDYDAY	MRZ	28	SSR	28	-0.00042	0.02728	2496	-0.02	0.9876	0.05	-0.05392	0.05308
SSRI	HDRS-15	GROUP*STUDYDAY	MRZ	42	SSR	42	-0.00514	0.03017	2147	-0.17	0.8648	0.05	-0.0643	0.05403
SSRI	HDRS-16	GROUP*STUDYDAY	MRZ	7	SSR	7	-0.194	0.02269	2443	-8.55	1e-08	0.05	-0.2385	-0.1495
SSRI	HDRS-16	GROUP*STUDYDAY	MRZ	14	SSR	14	-0.2123	0.02308	2490	-9.2	1e-08	0.05	-0.2575	-0.167
SSRI	HDRS-16	GROUP*STUDYDAY	MRZ	21	SSR	21	-0.2863	0.0255	1888	-11.23	1e-08	0.05	-0.3363	-0.2363
SSRI	HDRS-16	GROUP*STUDYDAY	MRZ	28	SSR	28	-0.2514	0.02176	2497	-11.55	1e-08	0.05	-0.294	-0.2087
SSRI	HDRS-16	GROUP*STUDYDAY	MRZ	42	SSR	42	-0.136	0.0215	1905	-6.32	1e-08	0.05	-0.1781	-0.09381
SSRI	HDRS-17	GROUP*STUDYDAY	MRZ	7	SSR	7	0.002144	0.01194	2306	0.18	0.8575	0.05	-0.02127	0.02556
SSRI	HDRS-17	GROUP*STUDYDAY	MRZ	14	SSR	14	0.01226	0.01232	2526	1	0.3198	0.05	-0.0119	0.03643
SSRI	HDRS-17	GROUP*STUDYDAY	MRZ	21	SSR	21	-0.01093	0.01233	1966	-0.89	0.3752	0.05	-0.03511	0.01324
SSRI	HDRS-17	GROUP*STUDYDAY	MRZ	28	SSR	28	-0.00508	0.01133	2480	-0.45	0.6536	0.05	-0.0273	0.01713
SSRI	HDRS-17	GROUP*STUDYDAY	MRZ	42	SSR	42	-0.00942	0.01265	2156	-0.74	0.4567	0.05	-0.03422	0.01539
Amitriptyline	HDRS-17-sum	GROUP*STUDYDAY	MRZ	7	TCA	7	0.1672	0.3052	818	0.55	0.5839	0.05	-0.4318	0.7663
Amitriptyline	HDRS-17-sum	GROUP*STUDYDAY	MRZ	14	TCA	14	0.5466	0.328	1022	1.67	0.096	0.05	-0.09715	1.1903
Amitriptyline	HDRS-17-sum	GROUP*STUDYDAY	MRZ	21	TCA	21	0.7453	0.3958	946	1.88	0.06	0.05	-0.0314	1.522
Amitriptyline	HDRS-17-sum	GROUP*STUDYDAY	MRZ	28	TCA	28	0.6822	0.3902	1052	1.75	0.0807	0.05	-0.08342	1.4479
Amitriptyline	HDRS-17-sum	GROUP*STUDYDAY	MRZ	42	TCA	42	0.5348	0.4577	914	1.17	0.243	0.05	-0.3635	1.433
Amitriptyline	HDRS-6-sum	GROUP*STUDYDAY	MRZ	7	TCA	7	0.1867	0.1568	828	1.19	0.2341	0.05	-0.1211	0.4944
Amitriptyline	HDRS-6-sum	GROUP*STUDYDAY	MRZ	14	TCA	14	0.3404	0.169	1031	2.01	0.0442	0.05	0.008861	0.672
Amitriptyline	HDRS-6-sum	GROUP*STUDYDAY	MRZ	21	TCA	21	0.4071	0.2136	912	1.91	0.057	0.05	-0.01209	0.8263
Amitriptyline	HDRS-6-sum	GROUP*STUDYDAY	MRZ	28	TCA	28	0.3461	0.204	1052	1.7	0.0901	0.05	-0.0542	0.7464
Amitriptyline	HDRS-6-sum	GROUP*STUDYDAY	MRZ	42	TCA	42	0.4737	0.2411	938	1.96	0.0497	0.05	0.000596	0.9468
Amitriptyline	HDRS-1	GROUP*STUDYDAY	MRZ	7	TCA	7	0.005288	0.04558	774	0.12	0.9077	0.05	-0.08419	0.09477
Amitriptyline	HDRS-1	GROUP*STUDYDAY	MRZ	14	TCA	14	0.07422	0.048	1009	1.55	0.1224	0.05	-0.01997	0.1684
Amitriptyline	HDRS-1	GROUP*STUDYDAY	MRZ	21	TCA	21	0.08375	0.05833	861	1.44	0.1515	0.05	-0.03075	0.1982
Amitriptyline	HDRS-1	GROUP*STUDYDAY	MRZ	28	TCA	28	0.08868	0.05381	1015	1.65	0.0997	0.05	-0.01692	0.1943
Amitriptyline	HDRS-1	GROUP*STUDYDAY	MRZ	42	TCA	42	0.1472	0.06278	907	2.35	0.0192	0.05	0.02401	0.2704
Amitriptyline	HDRS-2	GROUP*STUDYDAY	MRZ	7	TCA	7	0.06098	0.04488	711	1.36	0.1747	0.05	-0.02713	0.1491
Amitriptyline	HDRS-2	GROUP*STUDYDAY	MRZ	14	TCA	14	0.09413	0.04221	1016	2.23	0.0259	0.05	0.01131	0.177
Amitriptyline	HDRS-2	GROUP*STUDYDAY	MRZ	21	TCA	21	0.128	0.05149	822	2.49	0.0131	0.05	0.02689	0.229
Amitriptyline	HDRS-2	GROUP*STUDYDAY	MRZ	28	TCA	28	0.04256	0.04405	1046	0.97	0.3342	0.05	-0.04388	0.129
Amitriptyline	HDRS-2	GROUP*STUDYDAY	MRZ	42	TCA	42	0.03829	0.04701	862	0.81	0.4156	0.05	-0.05398	0.1306
Amitriptyline	HDRS-3	GROUP*STUDYDAY	MRZ	7	TCA	7	0.07787	0.04917	698	1.58	0.1138	0.05	-0.01868	0.1744
Amitriptyline	HDRS-3	GROUP*STUDYDAY	MRZ	14	TCA	14	0.03986	0.04118	989	0.97	0.3333	0.05	-0.04094	0.1207
Amitriptyline	HDRS-3	GROUP*STUDYDAY	MRZ	21	TCA	21	0.1049	0.04758	824	2.21	0.0277	0.05	0.01155	0.1983
Amitriptyline	HDRS-3	GROUP*STUDYDAY	MRZ	28	TCA	28	0.08822	0.04072	1004	2.17	0.0305	0.05	0.008308	0.1681
Amitriptyline	HDRS-3	GROUP*STUDYDAY	MRZ	42	TCA	42	0.05528	0.04071	843	1.36	0.1748	0.05	-0.02462	0.1352
Amitriptyline	HDRS-4	GROUP*STUDYDAY	MRZ	7	TCA	7	-0.02508	0.04671	729	-0.54	0.5915	0.05	-0.1168	0.06662
Amitriptyline	HDRS-4	GROUP*STUDYDAY	MRZ	14	TCA	14	0.03594	0.04173	1027	0.86	0.3893	0.05	-0.04594	0.1178
Amitriptyline	HDRS-4	GROUP*STUDYDAY	MRZ	21	TCA	21	0.0343	0.04738	834	0.72	0.4692	0.05	-0.05869	0.1273
Amitriptyline	HDRS-4	GROUP*STUDYDAY	MRZ	28	TCA	28	0.08598	0.04042	1039	2.13	0.0336	0.05	0.006672	0.1653
Amitriptyline	HDRS-4	GROUP*STUDYDAY	MRZ	42	TCA	42	0.08529	0.04365	893	1.95	0.051	0.05	-0.00038	0.171
Amitriptyline	HDRS-5	GROUP*STUDYDAY	MRZ	7	TCA	7	0.07989	0.04659	753	1.71	0.0868	0.05	-0.01156	0.1713
Amitriptyline	HDRS-5	GROUP*STUDYDAY	MRZ	14	TCA	14	0.07794	0.04159	1023	1.87	0.0612	0.05	-0.00367	0.1596
Amitriptyline	HDRS-5	GROUP*STUDYDAY	MRZ	21	TCA	21	0.1705	0.04767	794	3.58	0.0004	0.05	0.07694	0.2641
Amitriptyline	HDRS-5	GROUP*STUDYDAY	MRZ	28	TCA	28	0.09337	0.04147	1031	2.25	0.0246	0.05	0.012	0.1747
Amitriptyline	HDRS-5	GROUP*STUDYDAY	MRZ	42	TCA	42	0.05839	0.04208	895	1.39	0.1656	0.05	-0.0242	0.141
Amitriptyline	HDRS-6	GROUP*STUDYDAY	MRZ	7	TCA	7	0.07772	0.04581	740	1.7	0.0902	0.05	-0.01221	0.1676
Amitriptyline	HDRS-6	GROUP*STUDYDAY	MRZ	14	TCA	14	0.06559	0.04011	994	1.64	0.1023	0.05	-0.01311	0.1443
Amitriptyline	HDRS-6	GROUP*STUDYDAY	MRZ	21	TCA	21	0.09835	0.04642	836	2.12	0.0344	0.05	0.007229	0.1895
Amitriptyline	HDRS-6	GROUP*STUDYDAY	MRZ	28	TCA	28	0.07811	0.04023	1045	1.94	0.0524	0.05	-0.00083	0.157
Amitriptyline	HDRS-6	GROUP*STUDYDAY	MRZ	42	TCA	42	0.0395	0.04278	902	0.92	0.356	0.05	-0.04446	0.1235
Amitriptyline	HDRS-7	GROUP*STUDYDAY	MRZ	7	TCA	7	0.0144	0.04283	770	0.34	0.7367	0.05	-0.06967	0.09847
Amitriptyline	HDRS-7	GROUP*STUDYDAY	MRZ	14	TCA	14	0.04826	0.0458	1029	1.05	0.2923	0.05	-0.04162	0.1381
Amitriptyline	HDRS-7	GROUP*STUDYDAY	MRZ	21	TCA	21	0.05039	0.0593	867	0.85	0.3957	0.05	-0.06599	0.1668
Amitriptyline	HDRS-7	GROUP*STUDYDAY	MRZ	28	TCA	28	0.06289	0.05614	1048	1.12	0.2629	0.05	-0.04727	0.173
Amitriptyline	HDRS-7	GROUP*STUDYDAY	MRZ	42	TCA	42	0.07963	0.06605	935	1.21	0.2282	0.05	-0.04998	0.2092
Amitriptyline	HDRS-8	GROUP*STUDYDAY	MRZ	7	TCA	7	0.03359	0.04412	714	0.76	0.4467	0.05	-0.05303	0.1202
Amitriptyline	HDRS-8	GROUP*STUDYDAY	MRZ	14	TCA	14	0.02122	0.04063	986	0.52	0.6016	0.05	-0.05851	0.1009
Amitriptyline	HDRS-8	GROUP*STUDYDAY	MRZ	21	TCA	21	0.04939	0.0485	799	1.02	0.3088	0.05	-0.04582	0.1446
Amitriptyline	HDRS-8	GROUP*STUDYDAY	MRZ	28	TCA	28	0.02228	0.04005	1016	0.56	0.5782	0.05	-0.05631	0.1009
Amitriptyline	HDRS-8	GROUP*STUDYDAY	MRZ	42	TCA	42	0.09597	0.04475	846	2.14	0.0323	0.05	0.008142	0.1838
Amitriptyline	HDRS-9	GROUP*STUDYDAY	MRZ	7	TCA	7	-0.02416	0.05036	733	-0.48	0.6316	0.05	-0.123	0.07471
Amitriptyline	HDRS-9	GROUP*STUDYDAY	MRZ	14	TCA	14	0.01745	0.04174	973	0.42	0.6761	0.05	-0.06447	0.09937
Amitriptyline	HDRS-9	GROUP*STUDYDAY	MRZ	21	TCA	21	0.001844	0.05023	764	0.04	0.9707	0.05	-0.09675	0.1004
Amitriptyline	HDRS-9	GROUP*STUDYDAY	MRZ	28	TCA	28	-0.01018	0.04425	1056	-0.23	0.8181	0.05	-0.097	0.07665
Amitriptyline	HDRS-9	GROUP*STUDYDAY	MRZ	42	TCA	42	-0.04999	0.0427	837	-1.17	0.242	0.05	-0.1338	0.03381
Amitriptyline	HDRS-10	GROUP*STUDYDAY	MRZ	7	TCA	7	0.01734	0.0508	763	0.34	0.733	0.05	-0.08238	0.1171
Amitriptyline	HDRS-10	GROUP*STUDYDAY	MRZ	14	TCA	14	0.1044	0.04616	1003	2.26	0.0239	0.05	0.01383	0.195
Amitriptyline	HDRS-10	GROUP*STUDYDAY	MRZ	21	TCA	21	0.03075	0.05731	791	0.54	0.5917	0.05	-0.08175	0.1433
Amitriptyline	HDRS-10	GROUP*STUDYDAY	MRZ	28	TCA	28	0.0918	0.04992	1025	1.84	0.0662	0.05	-0.00617	0.1898
Amitriptyline	HDRS-10	GROUP*STUDYDAY	MRZ	42	TCA	42	0.03405	0.05853	894	0.58	0.5608	0.05	-0.08081	0.1489
Amitriptyline	HDRS-11	GROUP*STUDYDAY	MRZ	7	TCA	7	-0.1025	0.0499	756	-2.05	0.0404	0.05	-0.2004	-0.00451
Amitriptyline	HDRS-11	GROUP*STUDYDAY	MRZ	14	TCA	14	-0.02349	0.04655	1003	-0.5	0.614	0.05	-0.1148	0.06787
Amitriptyline	HDRS-11	GROUP*STUDYDAY	MRZ	21	TCA	21	0.004036	0.05623	810	0.07	0.9428	0.05	-0.1063	0.1144
Amitriptyline	HDRS-11	GROUP*STUDYDAY	MRZ	28	TCA	28	0.01946	0.04909	1027	0.4	0.692	0.05	-0.07688	0.1158
Amitriptyline	HDRS-11	GROUP*STUDYDAY	MRZ	42	TCA	42	-0.03167	0.05438	895	-0.58	0.5605	0.05	-0.1384	0.07506
Amitriptyline	HDRS-12	GROUP*STUDYDAY	MRZ	7	TCA	7	-0.03779	0.04213	722	-0.9	0.3701	0.05	-0.1205	0.04493
Amitriptyline	HDRS-12	GROUP*STUDYDAY	MRZ	14	TCA	14	-0.01089	0.03723	988	-0.29	0.7699	0.05	-0.08395	0.06217
Amitriptyline	HDRS-12	GROUP*STUDYDAY	MRZ	21	TCA	21	-0.04946	0.0429	834	-1.15	0.2492	0.05	-0.1337	0.03473
Amitriptyline	HDRS-12	GROUP*STUDYDAY	MRZ	28	TCA	28	0.007397	0.03547	1048	0.21	0.8348	0.05	-0.0622	0.077
Amitriptyline	HDRS-12	GROUP*STUDYDAY	MRZ	42	TCA	42	-0.02114	0.03765	837	-0.56	0.5746	0.05	-0.09505	0.05276
Amitriptyline	HDRS-13	GROUP*STUDYDAY	MRZ	7	TCA	7	0.04046	0.03487	774	1.16	0.2462	0.05	-0.02798	0.1089
Amitriptyline	HDRS-13	GROUP*STUDYDAY	MRZ	14	TCA	14	-0.00309	0.03574	1024	-0.09	0.9311	0.05	-0.07322	0.06704
Amitriptyline	HDRS-13	GROUP*STUDYDAY	MRZ	21	TCA	21	0.06544	0.04534	796	1.44	0.1494	0.05	-0.02357	0.1544
Amitriptyline	HDRS-13	GROUP*STUDYDAY	MRZ	28	TCA	28	0.03286	0.0377	1033	0.87	0.3836	0.05	-0.04112	0.1069
Amitriptyline	HDRS-13	GROUP*STUDYDAY	MRZ	42	TCA	42	0.05401	0.04442	898	1.22	0.2243	0.05	-0.03317	0.1412
Amitriptyline	HDRS-14	GROUP*STUDYDAY	MRZ	7	TCA	7	-0.03934	0.03642	756	-1.08	0.2804	0.05	-0.1108	0.03216
Amitriptyline	HDRS-14	GROUP*STUDYDAY	MRZ	14	TCA	14	0.000236	0.03529	1040	0.01	0.9947	0.05	-0.06901	0.06948
Amitriptyline	HDRS-14	GROUP*STUDYDAY	MRZ	21	TCA	21	-0.0369	0.04235	861	-0.87	0.3838	0.05	-0.12	0.04622
Amitriptyline	HDRS-14	GROUP*STUDYDAY	MRZ	28	TCA	28	-0.01108	0.03844	1042	-0.29	0.7732	0.05	-0.08651	0.06435
Amitriptyline	HDRS-14	GROUP*STUDYDAY	MRZ	42	TCA	42	0.01051	0.04522	889	0.23	0.8163	0.05	-0.07824	0.09925
Amitriptyline	HDRS-15	GROUP*STUDYDAY	MRZ	7	TCA	7	0.005834	0.04546	770	0.13	0.8979	0.05	-0.08342	0.09508
Amitriptyline	HDRS-15	GROUP*STUDYDAY	MRZ	14	TCA	14	0.0204	0.03893	1011	0.52	0.6004	0.05	-0.056	0.0968
Amitriptyline	HDRS-15	GROUP*STUDYDAY	MRZ	21	TCA	21	0.02737	0.04446	814	0.62	0.5383	0.05	-0.0599	0.1146
Amitriptyline	HDRS-15	GROUP*STUDYDAY	MRZ	28	TCA	28	0.01626	0.04038	1006	0.4	0.6873	0.05	-0.06299	0.0955
Amitriptyline	HDRS-15	GROUP*STUDYDAY	MRZ	42	TCA	42	-0.07241	0.04536	911	-1.6	0.1107	0.05	-0.1614	0.01661
Amitriptyline	HDRS-16	GROUP*STUDYDAY	MRZ	7	TCA	7	-0.02158	0.03417	735	-0.63	0.5278	0.05	-0.08866	0.0455
Amitriptyline	HDRS-16	GROUP*STUDYDAY	MRZ	14	TCA	14	-0.01144	0.02704	993	-0.42	0.6724	0.05	-0.0645	0.04162
Amitriptyline	HDRS-16	GROUP*STUDYDAY	MRZ	21	TCA	21	-0.021	0.03061	686	-0.69	0.4929	0.05	-0.08109	0.0391
Amitriptyline	HDRS-16	GROUP*STUDYDAY	MRZ	28	TCA	28	-0.00517	0.02308	1032	-0.22	0.8229	0.05	-0.05045	0.04012
Amitriptyline	HDRS-16	GROUP*STUDYDAY	MRZ	42	TCA	42	-0.00525	0.02173	876	-0.24	0.8092	0.05	-0.04789	0.03739
Amitriptyline	HDRS-17	GROUP*STUDYDAY	MRZ	7	TCA	7	-0.00557	0.02598	726	-0.21	0.8302	0.05	-0.05658	0.04543
Amitriptyline	HDRS-17	GROUP*STUDYDAY	MRZ	14	TCA	14	0.04999	0.022	956	2.27	0.0233	0.05	0.00682	0.09316
Amitriptyline	HDRS-17	GROUP*STUDYDAY	MRZ	21	TCA	21	0.04498	0.02512	879	1.79	0.0737	0.05	-0.00432	0.09428
Amitriptyline	HDRS-17	GROUP*STUDYDAY	MRZ	28	TCA	28	0.03745	0.02159	1015	1.73	0.0831	0.05	-0.00491	0.07981
Amitriptyline	HDRS-17	GROUP*STUDYDAY	MRZ	42	TCA	42	0.02344	0.02299	878	1.02	0.3082	0.05	-0.02168	0.06857
Placebo	HDRS-17-sum	GROUP*STUDYDAY	MRZ	7	PLA	7	-1.3433	0.2447	1327	-5.49	1e-08	0.05	-1.8234	-0.8633
Placebo	HDRS-17-sum	GROUP*STUDYDAY	MRZ	14	PLA	14	-2.0192	0.3059	1490	-6.6	1e-08	0.05	-2.6191	-1.4192
Placebo	HDRS-17-sum	GROUP*STUDYDAY	MRZ	21	PLA	21	-2.3299	0.3326	1458	-7	1e-08	0.05	-2.9824	-1.6774
Placebo	HDRS-17-sum	GROUP*STUDYDAY	MRZ	28	PLA	28	-2.6403	0.3589	1441	-7.36	1e-08	0.05	-3.3443	-1.9363
Placebo	HDRS-17-sum	GROUP*STUDYDAY	MRZ	42	PLA	42	-2.8228	0.4637	1033	-6.09	1e-08	0.05	-3.7327	-1.9128
Placebo	HDRS-6-sum	GROUP*STUDYDAY	MRZ	7	PLA	7	-0.1892	0.133	1336	-1.42	0.155	0.05	-0.45	0.07162
Placebo	HDRS-6-sum	GROUP*STUDYDAY	MRZ	14	PLA	14	-0.654	0.174	1475	-3.76	0.0002	0.05	-0.9953	-0.3128
Placebo	HDRS-6-sum	GROUP*STUDYDAY	MRZ	21	PLA	21	-0.8694	0.1896	1462	-4.59	1e-08	0.05	-1.2413	-0.4975
Placebo	HDRS-6-sum	GROUP*STUDYDAY	MRZ	28	PLA	28	-1.1195	0.2043	1454	-5.48	1e-08	0.05	-1.5203	-0.7187
Placebo	HDRS-6-sum	GROUP*STUDYDAY	MRZ	42	PLA	42	-1.1725	0.2643	1022	-4.44	1e-08	0.05	-1.6912	-0.6538
Placebo	HDRS-1	GROUP*STUDYDAY	MRZ	7	PLA	7	-0.08056	0.03885	1315	-2.07	0.0383	0.05	-0.1568	-0.00434
Placebo	HDRS-1	GROUP*STUDYDAY	MRZ	14	PLA	14	-0.2361	0.04872	1465	-4.85	1e-08	0.05	-0.3317	-0.1406
Placebo	HDRS-1	GROUP*STUDYDAY	MRZ	21	PLA	21	-0.284	0.05265	1459	-5.39	1e-08	0.05	-0.3873	-0.1808
Placebo	HDRS-1	GROUP*STUDYDAY	MRZ	28	PLA	28	-0.3073	0.0542	1428	-5.67	1e-08	0.05	-0.4137	-0.201
Placebo	HDRS-1	GROUP*STUDYDAY	MRZ	42	PLA	42	-0.2981	0.07158	933	-4.16	1e-08	0.05	-0.4386	-0.1576
Placebo	HDRS-2	GROUP*STUDYDAY	MRZ	7	PLA	7	-0.09121	0.04058	1283	-2.25	0.0248	0.05	-0.1708	-0.0116
Placebo	HDRS-2	GROUP*STUDYDAY	MRZ	14	PLA	14	-0.1469	0.04283	1436	-3.43	0.0006	0.05	-0.231	-0.06292
Placebo	HDRS-2	GROUP*STUDYDAY	MRZ	21	PLA	21	-0.1887	0.04469	1413	-4.22	1e-08	0.05	-0.2763	-0.101
Placebo	HDRS-2	GROUP*STUDYDAY	MRZ	28	PLA	28	-0.2145	0.04389	1385	-4.89	1e-08	0.05	-0.3006	-0.1284
Placebo	HDRS-2	GROUP*STUDYDAY	MRZ	42	PLA	42	-0.3112	0.05694	890	-5.47	1e-08	0.05	-0.423	-0.1995
Placebo	HDRS-3	GROUP*STUDYDAY	MRZ	7	PLA	7	-0.02493	0.03997	1313	-0.62	0.5329	0.05	-0.1033	0.05348
Placebo	HDRS-3	GROUP*STUDYDAY	MRZ	14	PLA	14	-0.14	0.03796	1425	-3.69	0.0002	0.05	-0.2145	-0.06555
Placebo	HDRS-3	GROUP*STUDYDAY	MRZ	21	PLA	21	-0.1368	0.0377	1479	-3.63	0.0003	0.05	-0.2107	-0.06284
Placebo	HDRS-3	GROUP*STUDYDAY	MRZ	28	PLA	28	-0.1025	0.03813	1397	-2.69	0.0073	0.05	-0.1773	-0.02767
Placebo	HDRS-3	GROUP*STUDYDAY	MRZ	42	PLA	42	-0.09335	0.0486	861	-1.92	0.0551	0.05	-0.1887	0.002037
Placebo	HDRS-4	GROUP*STUDYDAY	MRZ	7	PLA	7	-0.251	0.04196	1315	-5.98	1e-08	0.05	-0.3333	-0.1687
Placebo	HDRS-4	GROUP*STUDYDAY	MRZ	14	PLA	14	-0.2278	0.04121	1449	-5.53	1e-08	0.05	-0.3086	-0.147
Placebo	HDRS-4	GROUP*STUDYDAY	MRZ	21	PLA	21	-0.2569	0.04153	1442	-6.18	1e-08	0.05	-0.3383	-0.1754
Placebo	HDRS-4	GROUP*STUDYDAY	MRZ	28	PLA	28	-0.2334	0.04063	1409	-5.74	1e-08	0.05	-0.3131	-0.1537
Placebo	HDRS-4	GROUP*STUDYDAY	MRZ	42	PLA	42	-0.1438	0.04953	851	-2.9	0.0038	0.05	-0.2411	-0.04663
Placebo	HDRS-5	GROUP*STUDYDAY	MRZ	7	PLA	7	-0.2996	0.04299	1331	-6.97	1e-08	0.05	-0.3839	-0.2153
Placebo	HDRS-5	GROUP*STUDYDAY	MRZ	14	PLA	14	-0.2995	0.04146	1440	-7.22	1e-08	0.05	-0.3808	-0.2182
Placebo	HDRS-5	GROUP*STUDYDAY	MRZ	21	PLA	21	-0.2858	0.04226	1437	-6.76	1e-08	0.05	-0.3687	-0.2029
Placebo	HDRS-5	GROUP*STUDYDAY	MRZ	28	PLA	28	-0.2783	0.04191	1396	-6.64	1e-08	0.05	-0.3605	-0.1961
Placebo	HDRS-5	GROUP*STUDYDAY	MRZ	42	PLA	42	-0.2808	0.05353	804	-5.25	1e-08	0.05	-0.3858	-0.1757
Placebo	HDRS-6	GROUP*STUDYDAY	MRZ	7	PLA	7	-0.2834	0.04049	1289	-7	1e-08	0.05	-0.3629	-0.204
Placebo	HDRS-6	GROUP*STUDYDAY	MRZ	14	PLA	14	-0.2922	0.039	1430	-7.49	1e-08	0.05	-0.3687	-0.2157
Placebo	HDRS-6	GROUP*STUDYDAY	MRZ	21	PLA	21	-0.3447	0.0381	1437	-9.05	1e-08	0.05	-0.4195	-0.27
Placebo	HDRS-6	GROUP*STUDYDAY	MRZ	28	PLA	28	-0.3365	0.03855	1374	-8.73	1e-08	0.05	-0.4121	-0.2608
Placebo	HDRS-6	GROUP*STUDYDAY	MRZ	42	PLA	42	-0.2928	0.04657	875	-6.29	1e-08	0.05	-0.3842	-0.2014
Placebo	HDRS-7	GROUP*STUDYDAY	MRZ	7	PLA	7	0.01285	0.03809	1287	0.34	0.7358	0.05	-0.06187	0.08757
Placebo	HDRS-7	GROUP*STUDYDAY	MRZ	14	PLA	14	-0.06608	0.04698	1456	-1.41	0.1597	0.05	-0.1582	0.02607
Placebo	HDRS-7	GROUP*STUDYDAY	MRZ	21	PLA	21	-0.09363	0.05278	1401	-1.77	0.0763	0.05	-0.1972	0.009905
Placebo	HDRS-7	GROUP*STUDYDAY	MRZ	28	PLA	28	-0.1514	0.05668	1414	-2.67	0.0077	0.05	-0.2625	-0.04018
Placebo	HDRS-7	GROUP*STUDYDAY	MRZ	42	PLA	42	-0.174	0.07602	892	-2.29	0.0224	0.05	-0.3231	-0.02476
Placebo	HDRS-8	GROUP*STUDYDAY	MRZ	7	PLA	7	-0.0001	0.03561	1261	0	0.9978	0.05	-0.06997	0.06977
Placebo	HDRS-8	GROUP*STUDYDAY	MRZ	14	PLA	14	-0.0226	0.03807	1441	-0.59	0.5528	0.05	-0.09729	0.05208
Placebo	HDRS-8	GROUP*STUDYDAY	MRZ	21	PLA	21	-0.02158	0.03732	1387	-0.58	0.5633	0.05	-0.0948	0.05164
Placebo	HDRS-8	GROUP*STUDYDAY	MRZ	28	PLA	28	-0.06197	0.03864	1354	-1.6	0.109	0.05	-0.1378	0.01384
Placebo	HDRS-8	GROUP*STUDYDAY	MRZ	42	PLA	42	-0.04438	0.04833	841	-0.92	0.3588	0.05	-0.1393	0.05049
Placebo	HDRS-9	GROUP*STUDYDAY	MRZ	7	PLA	7	-0.08959	0.03802	1277	-2.36	0.0186	0.05	-0.1642	-0.015
Placebo	HDRS-9	GROUP*STUDYDAY	MRZ	14	PLA	14	-0.1057	0.03699	1424	-2.86	0.0043	0.05	-0.1783	-0.03317
Placebo	HDRS-9	GROUP*STUDYDAY	MRZ	21	PLA	21	-0.1134	0.03723	1418	-3.05	0.0024	0.05	-0.1864	-0.04034
Placebo	HDRS-9	GROUP*STUDYDAY	MRZ	28	PLA	28	-0.1166	0.03859	1383	-3.02	0.0026	0.05	-0.1923	-0.0409
Placebo	HDRS-9	GROUP*STUDYDAY	MRZ	42	PLA	42	-0.2177	0.04934	797	-4.41	1e-08	0.05	-0.3146	-0.1209
Placebo	HDRS-10	GROUP*STUDYDAY	MRZ	7	PLA	7	-0.08927	0.04283	1328	-2.08	0.0373	0.05	-0.1733	-0.00525
Placebo	HDRS-10	GROUP*STUDYDAY	MRZ	14	PLA	14	-0.1379	0.04511	1411	-3.06	0.0023	0.05	-0.2263	-0.04938
Placebo	HDRS-10	GROUP*STUDYDAY	MRZ	21	PLA	21	-0.2164	0.0473	1418	-4.57	1e-08	0.05	-0.3092	-0.1236
Placebo	HDRS-10	GROUP*STUDYDAY	MRZ	28	PLA	28	-0.2701	0.0469	1390	-5.76	1e-08	0.05	-0.3621	-0.1781
Placebo	HDRS-10	GROUP*STUDYDAY	MRZ	42	PLA	42	-0.2242	0.06362	808	-3.52	0.0004	0.05	-0.3491	-0.09933
Placebo	HDRS-11	GROUP*STUDYDAY	MRZ	7	PLA	7	-0.07191	0.04346	1312	-1.65	0.0983	0.05	-0.1572	0.01336
Placebo	HDRS-11	GROUP*STUDYDAY	MRZ	14	PLA	14	-0.1612	0.0439	1431	-3.67	0.0002	0.05	-0.2473	-0.0751
Placebo	HDRS-11	GROUP*STUDYDAY	MRZ	21	PLA	21	-0.1976	0.04447	1424	-4.44	1e-08	0.05	-0.2848	-0.1104
Placebo	HDRS-11	GROUP*STUDYDAY	MRZ	28	PLA	28	-0.1676	0.04518	1373	-3.71	0.0002	0.05	-0.2562	-0.07893
Placebo	HDRS-11	GROUP*STUDYDAY	MRZ	42	PLA	42	-0.2763	0.05852	801	-4.72	1e-08	0.05	-0.3912	-0.1615
Placebo	HDRS-12	GROUP*STUDYDAY	MRZ	7	PLA	7	-0.1404	0.03138	1278	-4.47	1e-08	0.05	-0.2019	-0.07879
Placebo	HDRS-12	GROUP*STUDYDAY	MRZ	14	PLA	14	-0.1329	0.0298	1407	-4.46	1e-08	0.05	-0.1913	-0.07442
Placebo	HDRS-12	GROUP*STUDYDAY	MRZ	21	PLA	21	-0.1466	0.02918	1407	-5.02	1e-08	0.05	-0.2038	-0.08934
Placebo	HDRS-12	GROUP*STUDYDAY	MRZ	28	PLA	28	-0.1249	0.02945	1360	-4.24	1e-08	0.05	-0.1826	-0.0671
Placebo	HDRS-12	GROUP*STUDYDAY	MRZ	42	PLA	42	-0.1303	0.03833	799	-3.4	0.0007	0.05	-0.2055	-0.05502
Placebo	HDRS-13	GROUP*STUDYDAY	MRZ	7	PLA	7	0.03198	0.03047	1316	1.05	0.2941	0.05	-0.0278	0.09177
Placebo	HDRS-13	GROUP*STUDYDAY	MRZ	14	PLA	14	-0.07343	0.03494	1424	-2.1	0.0357	0.05	-0.142	-0.0049
Placebo	HDRS-13	GROUP*STUDYDAY	MRZ	21	PLA	21	-0.07664	0.03793	1456	-2.02	0.0435	0.05	-0.151	-0.00223
Placebo	HDRS-13	GROUP*STUDYDAY	MRZ	28	PLA	28	-0.1215	0.03923	1416	-3.1	0.002	0.05	-0.1985	-0.04456
Placebo	HDRS-13	GROUP*STUDYDAY	MRZ	42	PLA	42	-0.1142	0.05106	885	-2.24	0.0256	0.05	-0.2144	-0.01397
Placebo	HDRS-14	GROUP*STUDYDAY	MRZ	7	PLA	7	-0.00069	0.03138	1293	-0.02	0.9825	0.05	-0.06225	0.06087
Placebo	HDRS-14	GROUP*STUDYDAY	MRZ	14	PLA	14	-0.02882	0.03436	1465	-0.84	0.4018	0.05	-0.09621	0.03858
Placebo	HDRS-14	GROUP*STUDYDAY	MRZ	21	PLA	21	-0.02125	0.03758	1446	-0.57	0.5718	0.05	-0.09497	0.05247
Placebo	HDRS-14	GROUP*STUDYDAY	MRZ	28	PLA	28	-0.03624	0.0377	1422	-0.96	0.3365	0.05	-0.1102	0.0377
Placebo	HDRS-14	GROUP*STUDYDAY	MRZ	42	PLA	42	-0.06112	0.04877	945	-1.25	0.2104	0.05	-0.1568	0.03458
Placebo	HDRS-15	GROUP*STUDYDAY	MRZ	7	PLA	7	-0.05721	0.0358	1262	-1.6	0.1103	0.05	-0.1274	0.01303
Placebo	HDRS-15	GROUP*STUDYDAY	MRZ	14	PLA	14	-0.07978	0.03489	1439	-2.29	0.0224	0.05	-0.1482	-0.01133
Placebo	HDRS-15	GROUP*STUDYDAY	MRZ	21	PLA	21	-0.02202	0.03518	1371	-0.63	0.5314	0.05	-0.09102	0.04698
Placebo	HDRS-15	GROUP*STUDYDAY	MRZ	28	PLA	28	-0.1078	0.03525	1394	-3.06	0.0023	0.05	-0.1769	-0.03862
Placebo	HDRS-15	GROUP*STUDYDAY	MRZ	42	PLA	42	-0.1452	0.04684	835	-3.1	0.002	0.05	-0.2372	-0.05327
Placebo	HDRS-16	GROUP*STUDYDAY	MRZ	7	PLA	7	-0.07587	0.02293	1278	-3.31	0.001	0.05	-0.1209	-0.03089
Placebo	HDRS-16	GROUP*STUDYDAY	MRZ	14	PLA	14	-0.06153	0.0238	1348	-2.59	0.0098	0.05	-0.1082	-0.01484
Placebo	HDRS-16	GROUP*STUDYDAY	MRZ	21	PLA	21	-0.066	0.02202	1335	-3	0.0028	0.05	-0.1092	-0.0228
Placebo	HDRS-16	GROUP*STUDYDAY	MRZ	28	PLA	28	-0.1289	0.0258	1311	-5	1e-08	0.05	-0.1795	-0.07828
Placebo	HDRS-16	GROUP*STUDYDAY	MRZ	42	PLA	42	-0.03101	0.03224	686	-0.96	0.3364	0.05	-0.09431	0.03229
Placebo	HDRS-17	GROUP*STUDYDAY	MRZ	7	PLA	7	0.01154	0.01371	1199	0.84	0.4	0.05	-0.01535	0.03844
Placebo	HDRS-17	GROUP*STUDYDAY	MRZ	14	PLA	14	0.04192	0.01552	1377	2.7	0.007	0.05	0.01147	0.07237
Placebo	HDRS-17	GROUP*STUDYDAY	MRZ	21	PLA	21	0.02173	0.01521	1310	1.43	0.1534	0.05	-0.00811	0.05157
Placebo	HDRS-17	GROUP*STUDYDAY	MRZ	28	PLA	28	0.02361	0.014	1287	1.69	0.092	0.05	-0.00386	0.05109
Placebo	HDRS-17	GROUP*STUDYDAY	MRZ	42	PLA	42	-0.00384	0.02162	846	-0.18	0.8591	0.05	-0.04628	0.0386
SSRI+Venlafaxine	HDRS-17-sum	GROUP2*STUDYDAY	MRZ	7	SRI	7	-1.5049	0.1804	2858	-8.34	0.00000001	0.05	-1.8587	-1.1511
SSRI+Venlafaxine	HDRS-17-sum	GROUP2*STUDYDAY	MRZ	14	SRI	14	-1.3221	0.2141	2910	-6.17	0.00000001	0.05	-1.7419	-0.9022
SSRI+Venlafaxine	HDRS-17-sum	GROUP2*STUDYDAY	MRZ	21	SRI	21	-1.3229	0.2459	2556	-5.38	0.00000001	0.05	-1.805	-0.8407
SSRI+Venlafaxine	HDRS-17-sum	GROUP2*STUDYDAY	MRZ	28	SRI	28	-1.1353	0.2421	2844	-4.69	0.00000001	0.05	-1.61	-0.6606
SSRI+Venlafaxine	HDRS-17-sum	GROUP2*STUDYDAY	MRZ	42	SRI	42	-0.6696	0.2646	2570	-2.53	0.0115	0.05	-1.1885	-0.1507
SSRI+Venlafaxine	HDRS-6-sum	GROUP2*STUDYDAY	MRZ	7	SRI	7	-0.2023	0.09609	2877	-2.11	0.0353	0.05	-0.3907	-0.01389
SSRI+Venlafaxine	HDRS-6-sum	GROUP2*STUDYDAY	MRZ	14	SRI	14	-0.1456	0.1186	2918	-1.23	0.2197	0.05	-0.3781	0.08697
SSRI+Venlafaxine	HDRS-6-sum	GROUP2*STUDYDAY	MRZ	21	SRI	21	-0.08193	0.1405	2574	-0.58	0.5598	0.05	-0.3574	0.1935
SSRI+Venlafaxine	HDRS-6-sum	GROUP2*STUDYDAY	MRZ	28	SRI	28	0.03979	0.1352	2873	0.29	0.7686	0.05	-0.2254	0.3049
SSRI+Venlafaxine	HDRS-6-sum	GROUP2*STUDYDAY	MRZ	42	SRI	42	0.2396	0.1471	2589	1.63	0.1035	0.05	-0.0489	0.528
SSRI+Venlafaxine	HDRS-1	GROUP2*STUDYDAY	MRZ	7	SRI	7	-0.03345	0.02929	2830	-1.14	0.2535	0.05	-0.09089	0.02398
SSRI+Venlafaxine	HDRS-1	GROUP2*STUDYDAY	MRZ	14	SRI	14	-0.02902	0.03417	2895	-0.85	0.3958	0.05	-0.09603	0.03798
SSRI+Venlafaxine	HDRS-1	GROUP2*STUDYDAY	MRZ	21	SRI	21	-0.00441	0.04083	2389	-0.11	0.9141	0.05	-0.08447	0.07566
SSRI+Venlafaxine	HDRS-1	GROUP2*STUDYDAY	MRZ	28	SRI	28	0.02481	0.03664	2859	0.68	0.4984	0.05	-0.04703	0.09665
SSRI+Venlafaxine	HDRS-1	GROUP2*STUDYDAY	MRZ	42	SRI	42	0.1319	0.04007	2496	3.29	0.001	0.05	0.05328	0.2104
SSRI+Venlafaxine	HDRS-2	GROUP2*STUDYDAY	MRZ	7	SRI	7	-0.01101	0.02598	2801	-0.42	0.6718	0.05	-0.06195	0.03993
SSRI+Venlafaxine	HDRS-2	GROUP2*STUDYDAY	MRZ	14	SRI	14	-0.01703	0.02721	2894	-0.63	0.5316	0.05	-0.07039	0.03634
SSRI+Venlafaxine	HDRS-2	GROUP2*STUDYDAY	MRZ	21	SRI	21	0.0002	0.03277	2355	0.01	0.9951	0.05	-0.06405	0.06445
SSRI+Venlafaxine	HDRS-2	GROUP2*STUDYDAY	MRZ	28	SRI	28	0.02181	0.0279	2851	0.78	0.4343	0.05	-0.03288	0.07651
SSRI+Venlafaxine	HDRS-2	GROUP2*STUDYDAY	MRZ	42	SRI	42	0.04578	0.0294	2433	1.56	0.1195	0.05	-0.01187	0.1034
SSRI+Venlafaxine	HDRS-3	GROUP2*STUDYDAY	MRZ	7	SRI	7	0.005472	0.02348	2758	0.23	0.8158	0.05	-0.04057	0.05152
SSRI+Venlafaxine	HDRS-3	GROUP2*STUDYDAY	MRZ	14	SRI	14	0.02217	0.02297	2853	0.97	0.3345	0.05	-0.02287	0.06721
SSRI+Venlafaxine	HDRS-3	GROUP2*STUDYDAY	MRZ	21	SRI	21	0.01225	0.02453	2220	0.5	0.6176	0.05	-0.03586	0.06036
SSRI+Venlafaxine	HDRS-3	GROUP2*STUDYDAY	MRZ	28	SRI	28	0.04101	0.022	2812	1.86	0.0624	0.05	-0.00213	0.08416
SSRI+Venlafaxine	HDRS-3	GROUP2*STUDYDAY	MRZ	42	SRI	42	0.04829	0.02313	2346	2.09	0.0369	0.05	0.002928	0.09366
SSRI+Venlafaxine	HDRS-4	GROUP2*STUDYDAY	MRZ	7	SRI	7	-0.2258	0.02717	2828	-8.31	0.00000001	0.05	-0.2791	-0.1726
SSRI+Venlafaxine	HDRS-4	GROUP2*STUDYDAY	MRZ	14	SRI	14	-0.19	0.02734	2877	-6.95	0.00000001	0.05	-0.2436	-0.1364
SSRI+Venlafaxine	HDRS-4	GROUP2*STUDYDAY	MRZ	21	SRI	21	-0.1564	0.03121	2394	-5.01	0.00000001	0.05	-0.2176	-0.09524
SSRI+Venlafaxine	HDRS-4	GROUP2*STUDYDAY	MRZ	28	SRI	28	-0.1697	0.02695	2886	-6.3	0.00000001	0.05	-0.2226	-0.1169
SSRI+Venlafaxine	HDRS-4	GROUP2*STUDYDAY	MRZ	42	SRI	42	-0.1518	0.02898	2477	-5.24	0.00000001	0.05	-0.2087	-0.09501
SSRI+Venlafaxine	HDRS-5	GROUP2*STUDYDAY	MRZ	7	SRI	7	-0.24	0.02624	2830	-9.15	0.00000001	0.05	-0.2915	-0.1886
SSRI+Venlafaxine	HDRS-5	GROUP2*STUDYDAY	MRZ	14	SRI	14	-0.2226	0.02687	2895	-8.28	0.00000001	0.05	-0.2753	-0.1699
SSRI+Venlafaxine	HDRS-5	GROUP2*STUDYDAY	MRZ	21	SRI	21	-0.2098	0.03147	2270	-6.67	0.00000001	0.05	-0.2715	-0.1481
SSRI+Venlafaxine	HDRS-5	GROUP2*STUDYDAY	MRZ	28	SRI	28	-0.1953	0.02621	2867	-7.45	0.00000001	0.05	-0.2466	-0.1439
SSRI+Venlafaxine	HDRS-5	GROUP2*STUDYDAY	MRZ	42	SRI	42	-0.1796	0.02837	2449	-6.33	0.00000001	0.05	-0.2353	-0.124
SSRI+Venlafaxine	HDRS-6	GROUP2*STUDYDAY	MRZ	7	SRI	7	-0.2746	0.02625	2802	-10.46	0.00000001	0.05	-0.326	-0.2231
SSRI+Venlafaxine	HDRS-6	GROUP2*STUDYDAY	MRZ	14	SRI	14	-0.2209	0.02636	2875	-8.38	0.00000001	0.05	-0.2726	-0.1692
SSRI+Venlafaxine	HDRS-6	GROUP2*STUDYDAY	MRZ	21	SRI	21	-0.2056	0.0296	2283	-6.95	0.00000001	0.05	-0.2637	-0.1476
SSRI+Venlafaxine	HDRS-6	GROUP2*STUDYDAY	MRZ	28	SRI	28	-0.2224	0.02528	2856	-8.8	0.00000001	0.05	-0.272	-0.1729
SSRI+Venlafaxine	HDRS-6	GROUP2*STUDYDAY	MRZ	42	SRI	42	-0.1724	0.02589	2430	-6.66	0.00000001	0.05	-0.2231	-0.1216
SSRI+Venlafaxine	HDRS-7	GROUP2*STUDYDAY	MRZ	7	SRI	7	-0.08179	0.02824	2843	-2.9	0.0038	0.05	-0.1372	-0.02642
SSRI+Venlafaxine	HDRS-7	GROUP2*STUDYDAY	MRZ	14	SRI	14	-0.04942	0.03503	2943	-1.41	0.1584	0.05	-0.1181	0.01926
SSRI+Venlafaxine	HDRS-7	GROUP2*STUDYDAY	MRZ	21	SRI	21	-0.1157	0.04136	2435	-2.8	0.0052	0.05	-0.1968	-0.03456
SSRI+Venlafaxine	HDRS-7	GROUP2*STUDYDAY	MRZ	28	SRI	28	-0.06698	0.03906	2876	-1.71	0.0865	0.05	-0.1436	0.009615
SSRI+Venlafaxine	HDRS-7	GROUP2*STUDYDAY	MRZ	42	SRI	42	-0.02279	0.0429	2588	-0.53	0.5954	0.05	-0.1069	0.06134
SSRI+Venlafaxine	HDRS-8	GROUP2*STUDYDAY	MRZ	7	SRI	7	-0.03787	0.02248	2638	-1.68	0.0922	0.05	-0.08194	0.006213
SSRI+Venlafaxine	HDRS-8	GROUP2*STUDYDAY	MRZ	14	SRI	14	-0.01632	0.02285	2910	-0.71	0.4752	0.05	-0.06112	0.02849
SSRI+Venlafaxine	HDRS-8	GROUP2*STUDYDAY	MRZ	21	SRI	21	0.03563	0.02581	2184	1.38	0.1676	0.05	-0.01499	0.08624
SSRI+Venlafaxine	HDRS-8	GROUP2*STUDYDAY	MRZ	28	SRI	28	0.007351	0.02372	2785	0.31	0.7567	0.05	-0.03916	0.05386
SSRI+Venlafaxine	HDRS-8	GROUP2*STUDYDAY	MRZ	42	SRI	42	0.01946	0.02467	2390	0.79	0.4302	0.05	-0.02891	0.06784
SSRI+Venlafaxine	HDRS-9	GROUP2*STUDYDAY	MRZ	7	SRI	7	-0.01587	0.02552	2701	-0.62	0.5342	0.05	-0.0659	0.03417
SSRI+Venlafaxine	HDRS-9	GROUP2*STUDYDAY	MRZ	14	SRI	14	-0.00136	0.0254	2896	-0.05	0.9572	0.05	-0.05117	0.04844
SSRI+Venlafaxine	HDRS-9	GROUP2*STUDYDAY	MRZ	21	SRI	21	-0.01504	0.02914	2199	-0.52	0.6058	0.05	-0.07218	0.0421
SSRI+Venlafaxine	HDRS-9	GROUP2*STUDYDAY	MRZ	28	SRI	28	-0.02989	0.0255	2842	-1.17	0.2413	0.05	-0.0799	0.02011
SSRI+Venlafaxine	HDRS-9	GROUP2*STUDYDAY	MRZ	42	SRI	42	0.01079	0.0266	2394	0.41	0.6851	0.05	-0.04137	0.06294
SSRI+Venlafaxine	HDRS-10	GROUP2*STUDYDAY	MRZ	7	SRI	7	-0.05087	0.0301	2832	-1.69	0.0911	0.05	-0.1099	0.008151
SSRI+Venlafaxine	HDRS-10	GROUP2*STUDYDAY	MRZ	14	SRI	14	-0.0088	0.03233	2889	-0.27	0.7855	0.05	-0.07219	0.0546
SSRI+Venlafaxine	HDRS-10	GROUP2*STUDYDAY	MRZ	21	SRI	21	0.04924	0.03857	2319	1.28	0.2018	0.05	-0.02639	0.1249
SSRI+Venlafaxine	HDRS-10	GROUP2*STUDYDAY	MRZ	28	SRI	28	0.0545	0.03386	2845	1.61	0.1076	0.05	-0.01189	0.1209
SSRI+Venlafaxine	HDRS-10	GROUP2*STUDYDAY	MRZ	42	SRI	42	0.07376	0.03688	2478	2	0.0456	0.05	0.001454	0.1461
SSRI+Venlafaxine	HDRS-11	GROUP2*STUDYDAY	MRZ	7	SRI	7	-0.106	0.02816	2818	-3.76	0.0002	0.05	-0.1612	-0.05079
SSRI+Venlafaxine	HDRS-11	GROUP2*STUDYDAY	MRZ	14	SRI	14	-0.09756	0.02948	2883	-3.31	0.0009	0.05	-0.1554	-0.03976
SSRI+Venlafaxine	HDRS-11	GROUP2*STUDYDAY	MRZ	21	SRI	21	-0.1133	0.03483	2320	-3.25	0.0012	0.05	-0.1816	-0.04502
SSRI+Venlafaxine	HDRS-11	GROUP2*STUDYDAY	MRZ	28	SRI	28	-0.1306	0.03114	2838	-4.19	0.00000001	0.05	-0.1917	-0.06955
SSRI+Venlafaxine	HDRS-11	GROUP2*STUDYDAY	MRZ	42	SRI	42	-0.08144	0.03391	2503	-2.4	0.0164	0.05	-0.1479	-0.01495
SSRI+Venlafaxine	HDRS-12	GROUP2*STUDYDAY	MRZ	7	SRI	7	-0.244	0.02099	2731	-11.63	0.00000001	0.05	-0.2852	-0.2029
SSRI+Venlafaxine	HDRS-12	GROUP2*STUDYDAY	MRZ	14	SRI	14	-0.2214	0.02071	2895	-10.69	0.00000001	0.05	-0.262	-0.1807
SSRI+Venlafaxine	HDRS-12	GROUP2*STUDYDAY	MRZ	21	SRI	21	-0.2093	0.02289	2203	-9.15	0.00000001	0.05	-0.2542	-0.1645
SSRI+Venlafaxine	HDRS-12	GROUP2*STUDYDAY	MRZ	28	SRI	28	-0.1753	0.0196	2838	-8.95	0.00000001	0.05	-0.2138	-0.1369
SSRI+Venlafaxine	HDRS-12	GROUP2*STUDYDAY	MRZ	42	SRI	42	-0.1282	0.02093	2385	-6.12	0.00000001	0.05	-0.1693	-0.08716
SSRI+Venlafaxine	HDRS-13	GROUP2*STUDYDAY	MRZ	7	SRI	7	0.003295	0.02164	2837	0.15	0.879	0.05	-0.03913	0.04572
SSRI+Venlafaxine	HDRS-13	GROUP2*STUDYDAY	MRZ	14	SRI	14	-0.03274	0.02506	2897	-1.31	0.1915	0.05	-0.08187	0.0164
SSRI+Venlafaxine	HDRS-13	GROUP2*STUDYDAY	MRZ	21	SRI	21	-0.05645	0.03012	2253	-1.87	0.0611	0.05	-0.1155	0.002619
SSRI+Venlafaxine	HDRS-13	GROUP2*STUDYDAY	MRZ	28	SRI	28	-0.00987	0.02652	2886	-0.37	0.7099	0.05	-0.06186	0.04213
SSRI+Venlafaxine	HDRS-13	GROUP2*STUDYDAY	MRZ	42	SRI	42	-0.0207	0.02997	2444	-0.69	0.4898	0.05	-0.07947	0.03807
SSRI+Venlafaxine	HDRS-14	GROUP2*STUDYDAY	MRZ	7	SRI	7	0.001324	0.02023	2871	0.07	0.9478	0.05	-0.03834	0.04098
SSRI+Venlafaxine	HDRS-14	GROUP2*STUDYDAY	MRZ	14	SRI	14	-0.01646	0.02315	2953	-0.71	0.4772	0.05	-0.06185	0.02893
SSRI+Venlafaxine	HDRS-14	GROUP2*STUDYDAY	MRZ	21	SRI	21	-0.06055	0.02808	2468	-2.16	0.0312	0.05	-0.1156	-0.00548
SSRI+Venlafaxine	HDRS-14	GROUP2*STUDYDAY	MRZ	28	SRI	28	-0.06006	0.02592	2867	-2.32	0.0206	0.05	-0.1109	-0.00923
SSRI+Venlafaxine	HDRS-14	GROUP2*STUDYDAY	MRZ	42	SRI	42	-0.04603	0.02933	2538	-1.57	0.1167	0.05	-0.1036	0.01149
SSRI+Venlafaxine	HDRS-15	GROUP2*STUDYDAY	MRZ	7	SRI	7	-0.01722	0.02508	2725	-0.69	0.4924	0.05	-0.06639	0.03195
SSRI+Venlafaxine	HDRS-15	GROUP2*STUDYDAY	MRZ	14	SRI	14	-0.04381	0.02518	2898	-1.74	0.0819	0.05	-0.09318	0.005554
SSRI+Venlafaxine	HDRS-15	GROUP2*STUDYDAY	MRZ	21	SRI	21	-0.0472	0.02931	2290	-1.61	0.1075	0.05	-0.1047	0.01028
SSRI+Venlafaxine	HDRS-15	GROUP2*STUDYDAY	MRZ	28	SRI	28	0.002672	0.02569	2815	0.1	0.9172	0.05	-0.0477	0.05305
SSRI+Venlafaxine	HDRS-15	GROUP2*STUDYDAY	MRZ	42	SRI	42	-0.00204	0.02769	2435	-0.07	0.9413	0.05	-0.05633	0.05226
SSRI+Venlafaxine	HDRS-16	GROUP2*STUDYDAY	MRZ	7	SRI	7	-0.1998	0.02166	2804	-9.23	0.00000001	0.05	-0.2422	-0.1573
SSRI+Venlafaxine	HDRS-16	GROUP2*STUDYDAY	MRZ	14	SRI	14	-0.2082	0.02179	2841	-9.55	0.00000001	0.05	-0.2509	-0.1654
SSRI+Venlafaxine	HDRS-16	GROUP2*STUDYDAY	MRZ	21	SRI	21	-0.2667	0.02379	2135	-11.21	0.00000001	0.05	-0.3133	-0.22
SSRI+Venlafaxine	HDRS-16	GROUP2*STUDYDAY	MRZ	28	SRI	28	-0.2416	0.02023	2818	-11.95	0.00000001	0.05	-0.2813	-0.202
SSRI+Venlafaxine	HDRS-16	GROUP2*STUDYDAY	MRZ	42	SRI	42	-0.1299	0.02032	2192	-6.4	0.00000001	0.05	-0.1698	-0.0901
SSRI+Venlafaxine	HDRS-17	GROUP2*STUDYDAY	MRZ	7	SRI	7	-0.0001	0.01123	2659	-0.01	0.9931	0.05	-0.02212	0.02193
SSRI+Venlafaxine	HDRS-17	GROUP2*STUDYDAY	MRZ	14	SRI	14	0.003398	0.01157	2895	0.29	0.7691	0.05	-0.01929	0.02609
SSRI+Venlafaxine	HDRS-17	GROUP2*STUDYDAY	MRZ	21	SRI	21	-0.01257	0.01181	2322	-1.06	0.2873	0.05	-0.03574	0.01059
SSRI+Venlafaxine	HDRS-17	GROUP2*STUDYDAY	MRZ	28	SRI	28	-0.00878	0.01076	2821	-0.82	0.4144	0.05	-0.02988	0.01231
SSRI+Venlafaxine	HDRS-17	GROUP2*STUDYDAY	MRZ	42	SRI	42	-0.01076	0.01182	2499	-0.91	0.3627	0.05	-0.03394	0.01242
TCA	HDRS-17-sum	GROUP*STUDYDAY	MRZ	7	TCA	7	0.02605	0.2985	842	0.09	0.9305	0.05	-0.5598	0.6119
TCA	HDRS-17-sum	GROUP*STUDYDAY	MRZ	14	TCA	14	0.3351	0.2948	1361	1.14	0.2559	0.05	-0.2433	0.9134
TCA	HDRS-17-sum	GROUP*STUDYDAY	MRZ	21	TCA	21	0.5447	0.3704	1058	1.47	0.1417	0.05	-0.1821	1.2715
TCA	HDRS-17-sum	GROUP*STUDYDAY	MRZ	28	TCA	28	0.4933	0.3445	1391	1.43	0.1523	0.05	-0.1824	1.169
TCA	HDRS-17-sum	GROUP*STUDYDAY	MRZ	42	TCA	42	0.9884	0.3955	1239	2.5	0.0126	0.05	0.2124	1.7644
TCA	HDRS-6-sum	GROUP*STUDYDAY	MRZ	7	TCA	7	0.1554	0.1531	853	1.01	0.3105	0.05	-0.1452	0.456
TCA	HDRS-6-sum	GROUP*STUDYDAY	MRZ	14	TCA	14	0.2798	0.1515	1372	1.85	0.0651	0.05	-0.0175	0.5771
TCA	HDRS-6-sum	GROUP*STUDYDAY	MRZ	21	TCA	21	0.3577	0.2015	991	1.78	0.0762	0.05	-0.03775	0.7531
TCA	HDRS-6-sum	GROUP*STUDYDAY	MRZ	28	TCA	28	0.2959	0.1795	1391	1.65	0.0995	0.05	-0.05627	0.6482
TCA	HDRS-6-sum	GROUP*STUDYDAY	MRZ	42	TCA	42	0.6521	0.2068	1269	3.15	0.0016	0.05	0.2465	1.0577
TCA	HDRS-1	GROUP*STUDYDAY	MRZ	7	TCA	7	0.009629	0.04476	796	0.22	0.8297	0.05	-0.07822	0.09748
TCA	HDRS-1	GROUP*STUDYDAY	MRZ	14	TCA	14	0.08314	0.04232	1325	1.96	0.0497	0.05	0.000118	0.1662
TCA	HDRS-1	GROUP*STUDYDAY	MRZ	21	TCA	21	0.09667	0.05538	915	1.75	0.0812	0.05	-0.01203	0.2054
TCA	HDRS-1	GROUP*STUDYDAY	MRZ	28	TCA	28	0.1089	0.04761	1306	2.29	0.0223	0.05	0.01552	0.2023
TCA	HDRS-1	GROUP*STUDYDAY	MRZ	42	TCA	42	0.1804	0.05517	1258	3.27	0.0011	0.05	0.0722	0.2887
TCA	HDRS-2	GROUP*STUDYDAY	MRZ	7	TCA	7	0.07108	0.04457	742	1.59	0.1112	0.05	-0.01642	0.1586
TCA	HDRS-2	GROUP*STUDYDAY	MRZ	14	TCA	14	0.1191	0.03851	1324	3.09	0.002	0.05	0.04358	0.1947
TCA	HDRS-2	GROUP*STUDYDAY	MRZ	21	TCA	21	0.1459	0.04978	857	2.93	0.0035	0.05	0.04819	0.2436
TCA	HDRS-2	GROUP*STUDYDAY	MRZ	28	TCA	28	0.06144	0.03995	1332	1.54	0.1243	0.05	-0.01694	0.1398
TCA	HDRS-2	GROUP*STUDYDAY	MRZ	42	TCA	42	0.1041	0.043	1213	2.42	0.0156	0.05	0.01973	0.1885
TCA	HDRS-3	GROUP*STUDYDAY	MRZ	7	TCA	7	0.06669	0.04883	732	1.37	0.1724	0.05	-0.02917	0.1625
TCA	HDRS-3	GROUP*STUDYDAY	MRZ	14	TCA	14	0.02102	0.03866	1301	0.54	0.5867	0.05	-0.05482	0.09686
TCA	HDRS-3	GROUP*STUDYDAY	MRZ	21	TCA	21	0.09719	0.04608	849	2.11	0.0352	0.05	0.006751	0.1876
TCA	HDRS-3	GROUP*STUDYDAY	MRZ	28	TCA	28	0.0843	0.0359	1304	2.35	0.019	0.05	0.01387	0.1547
TCA	HDRS-3	GROUP*STUDYDAY	MRZ	42	TCA	42	0.1023	0.0371	1196	2.76	0.0059	0.05	0.02948	0.175
TCA	HDRS-4	GROUP*STUDYDAY	MRZ	7	TCA	7	-0.03755	0.04636	746	-0.81	0.4182	0.05	-0.1286	0.05346
TCA	HDRS-4	GROUP*STUDYDAY	MRZ	14	TCA	14	0.01894	0.03678	1360	0.51	0.6067	0.05	-0.05322	0.0911
TCA	HDRS-4	GROUP*STUDYDAY	MRZ	21	TCA	21	0.02559	0.04487	882	0.57	0.5686	0.05	-0.06247	0.1137
TCA	HDRS-4	GROUP*STUDYDAY	MRZ	28	TCA	28	0.07942	0.03483	1363	2.28	0.0228	0.05	0.01108	0.1478
TCA	HDRS-4	GROUP*STUDYDAY	MRZ	42	TCA	42	0.08724	0.03691	1247	2.36	0.0182	0.05	0.01483	0.1597
TCA	HDRS-5	GROUP*STUDYDAY	MRZ	7	TCA	7	0.06146	0.04602	778	1.34	0.1821	0.05	-0.02887	0.1518
TCA	HDRS-5	GROUP*STUDYDAY	MRZ	14	TCA	14	0.04946	0.03553	1348	1.39	0.1642	0.05	-0.02025	0.1192
TCA	HDRS-5	GROUP*STUDYDAY	MRZ	21	TCA	21	0.1504	0.04493	850	3.35	0.0009	0.05	0.06217	0.2385
TCA	HDRS-5	GROUP*STUDYDAY	MRZ	28	TCA	28	0.08397	0.03539	1346	2.37	0.0178	0.05	0.01454	0.1534
TCA	HDRS-5	GROUP*STUDYDAY	MRZ	42	TCA	42	0.09272	0.03629	1210	2.55	0.0107	0.05	0.02151	0.1639
TCA	HDRS-6	GROUP*STUDYDAY	MRZ	7	TCA	7	0.07106	0.04527	764	1.57	0.1169	0.05	-0.01782	0.1599
TCA	HDRS-6	GROUP*STUDYDAY	MRZ	14	TCA	14	0.06966	0.03585	1321	1.94	0.0522	0.05	-0.00067	0.14
TCA	HDRS-6	GROUP*STUDYDAY	MRZ	21	TCA	21	0.07482	0.04416	887	1.69	0.0905	0.05	-0.01184	0.1615
TCA	HDRS-6	GROUP*STUDYDAY	MRZ	28	TCA	28	0.04339	0.03537	1360	1.23	0.22	0.05	-0.02598	0.1128
TCA	HDRS-6	GROUP*STUDYDAY	MRZ	42	TCA	42	0.05975	0.03747	1222	1.59	0.111	0.05	-0.01375	0.1333
TCA	HDRS-7	GROUP*STUDYDAY	MRZ	7	TCA	7	0.004977	0.04226	784	0.12	0.9063	0.05	-0.07798	0.08793
TCA	HDRS-7	GROUP*STUDYDAY	MRZ	14	TCA	14	0.03112	0.04034	1381	0.77	0.4405	0.05	-0.04801	0.1103
TCA	HDRS-7	GROUP*STUDYDAY	MRZ	21	TCA	21	0.03462	0.05553	934	0.62	0.5331	0.05	-0.07435	0.1436
TCA	HDRS-7	GROUP*STUDYDAY	MRZ	28	TCA	28	0.04592	0.04785	1426	0.96	0.3374	0.05	-0.04794	0.1398
TCA	HDRS-7	GROUP*STUDYDAY	MRZ	42	TCA	42	0.1173	0.05451	1271	2.15	0.0316	0.05	0.01036	0.2242
TCA	HDRS-8	GROUP*STUDYDAY	MRZ	7	TCA	7	0.02675	0.04366	746	0.61	0.5403	0.05	-0.05896	0.1125
TCA	HDRS-8	GROUP*STUDYDAY	MRZ	14	TCA	14	0.01124	0.03683	1296	0.31	0.7603	0.05	-0.06101	0.08348
TCA	HDRS-8	GROUP*STUDYDAY	MRZ	21	TCA	21	0.04053	0.04658	829	0.87	0.3845	0.05	-0.0509	0.1319
TCA	HDRS-8	GROUP*STUDYDAY	MRZ	28	TCA	28	0.01114	0.03544	1373	0.31	0.7533	0.05	-0.05838	0.08066
TCA	HDRS-8	GROUP*STUDYDAY	MRZ	42	TCA	42	0.1175	0.03754	1178	3.13	0.0018	0.05	0.04384	0.1912
TCA	HDRS-9	GROUP*STUDYDAY	MRZ	7	TCA	7	-0.02553	0.04972	763	-0.51	0.6077	0.05	-0.1231	0.07208
TCA	HDRS-9	GROUP*STUDYDAY	MRZ	14	TCA	14	0.02388	0.03513	1289	0.68	0.4967	0.05	-0.04503	0.09279
TCA	HDRS-9	GROUP*STUDYDAY	MRZ	21	TCA	21	0.004824	0.04766	789	0.1	0.9194	0.05	-0.08873	0.09838
TCA	HDRS-9	GROUP*STUDYDAY	MRZ	28	TCA	28	-0.00307	0.03699	1398	-0.08	0.934	0.05	-0.07562	0.06949
TCA	HDRS-9	GROUP*STUDYDAY	MRZ	42	TCA	42	0.009932	0.03489	1162	0.28	0.776	0.05	-0.05853	0.0784
TCA	HDRS-10	GROUP*STUDYDAY	MRZ	7	TCA	7	-0.0005	0.04996	775	-0.01	0.992	0.05	-0.09857	0.09757
TCA	HDRS-10	GROUP*STUDYDAY	MRZ	14	TCA	14	0.05611	0.04049	1342	1.39	0.166	0.05	-0.02331	0.1355
TCA	HDRS-10	GROUP*STUDYDAY	MRZ	21	TCA	21	-0.01047	0.05469	820	-0.19	0.8483	0.05	-0.1178	0.09689
TCA	HDRS-10	GROUP*STUDYDAY	MRZ	28	TCA	28	0.03541	0.04324	1353	0.82	0.413	0.05	-0.04942	0.1202
TCA	HDRS-10	GROUP*STUDYDAY	MRZ	42	TCA	42	0.06066	0.04841	1238	1.25	0.2105	0.05	-0.03433	0.1556
TCA	HDRS-11	GROUP*STUDYDAY	MRZ	7	TCA	7	-0.1037	0.04945	769	-2.1	0.0363	0.05	-0.2008	-0.00666
TCA	HDRS-11	GROUP*STUDYDAY	MRZ	14	TCA	14	-0.01071	0.04085	1347	-0.26	0.7933	0.05	-0.09085	0.06944
TCA	HDRS-11	GROUP*STUDYDAY	MRZ	21	TCA	21	-0.00583	0.05373	847	-0.11	0.9137	0.05	-0.1113	0.09964
TCA	HDRS-11	GROUP*STUDYDAY	MRZ	28	TCA	28	-0.00616	0.04301	1368	-0.14	0.8862	0.05	-0.09054	0.07822
TCA	HDRS-11	GROUP*STUDYDAY	MRZ	42	TCA	42	0.012	0.04496	1261	0.27	0.7896	0.05	-0.0762	0.1002
TCA	HDRS-12	GROUP*STUDYDAY	MRZ	7	TCA	7	-0.04182	0.04155	761	-1.01	0.3144	0.05	-0.1234	0.03973
TCA	HDRS-12	GROUP*STUDYDAY	MRZ	14	TCA	14	-0.01776	0.03222	1305	-0.55	0.5817	0.05	-0.08096	0.04545
TCA	HDRS-12	GROUP*STUDYDAY	MRZ	21	TCA	21	-0.0579	0.04078	874	-1.42	0.156	0.05	-0.1379	0.02213
TCA	HDRS-12	GROUP*STUDYDAY	MRZ	28	TCA	28	-0.00347	0.03111	1358	-0.11	0.9113	0.05	-0.06449	0.05756
TCA	HDRS-12	GROUP*STUDYDAY	MRZ	42	TCA	42	-0.01291	0.03168	1166	-0.41	0.6836	0.05	-0.07507	0.04924
TCA	HDRS-13	GROUP*STUDYDAY	MRZ	7	TCA	7	0.03668	0.03454	785	1.06	0.2885	0.05	-0.03111	0.1045
TCA	HDRS-13	GROUP*STUDYDAY	MRZ	14	TCA	14	-0.0132	0.03198	1367	-0.41	0.6797	0.05	-0.07594	0.04953
TCA	HDRS-13	GROUP*STUDYDAY	MRZ	21	TCA	21	0.06551	0.04373	822	1.5	0.1345	0.05	-0.02033	0.1513
TCA	HDRS-13	GROUP*STUDYDAY	MRZ	28	TCA	28	0.03915	0.0335	1382	1.17	0.2428	0.05	-0.02657	0.1049
TCA	HDRS-13	GROUP*STUDYDAY	MRZ	42	TCA	42	0.05972	0.03772	1266	1.58	0.1137	0.05	-0.01429	0.1337
TCA	HDRS-14	GROUP*STUDYDAY	MRZ	7	TCA	7	-0.04601	0.03587	773	-1.28	0.2	0.05	-0.1164	0.02441
TCA	HDRS-14	GROUP*STUDYDAY	MRZ	14	TCA	14	-0.01202	0.03074	1376	-0.39	0.6959	0.05	-0.07231	0.04828
TCA	HDRS-14	GROUP*STUDYDAY	MRZ	21	TCA	21	-0.05218	0.04029	904	-1.3	0.1955	0.05	-0.1312	0.02688
TCA	HDRS-14	GROUP*STUDYDAY	MRZ	28	TCA	28	-0.03432	0.03387	1398	-1.01	0.3111	0.05	-0.1008	0.03212
TCA	HDRS-14	GROUP*STUDYDAY	MRZ	42	TCA	42	0.02371	0.03812	1249	0.62	0.5341	0.05	-0.05107	0.09848
TCA	HDRS-15	GROUP*STUDYDAY	MRZ	7	TCA	7	0.000859	0.04446	816	0.02	0.9846	0.05	-0.0864	0.08812
TCA	HDRS-15	GROUP*STUDYDAY	MRZ	14	TCA	14	0.009918	0.03406	1339	0.29	0.7709	0.05	-0.05689	0.07673
TCA	HDRS-15	GROUP*STUDYDAY	MRZ	21	TCA	21	0.02265	0.04176	898	0.54	0.5876	0.05	-0.05931	0.1046
TCA	HDRS-15	GROUP*STUDYDAY	MRZ	28	TCA	28	0.009957	0.03481	1355	0.29	0.7749	0.05	-0.05834	0.07825
TCA	HDRS-15	GROUP*STUDYDAY	MRZ	42	TCA	42	-0.02849	0.03727	1252	-0.76	0.4447	0.05	-0.1016	0.04462
TCA	HDRS-16	GROUP*STUDYDAY	MRZ	7	TCA	7	-0.02896	0.03375	751	-0.86	0.3911	0.05	-0.09521	0.03729
TCA	HDRS-16	GROUP*STUDYDAY	MRZ	14	TCA	14	-0.03231	0.02279	1298	-1.42	0.1565	0.05	-0.07702	0.0124
TCA	HDRS-16	GROUP*STUDYDAY	MRZ	21	TCA	21	-0.02178	0.03023	681	-0.72	0.4714	0.05	-0.08114	0.03758
TCA	HDRS-16	GROUP*STUDYDAY	MRZ	28	TCA	28	-0.00074	0.02001	1294	-0.04	0.9703	0.05	-0.04001	0.03852
TCA	HDRS-16	GROUP*STUDYDAY	MRZ	42	TCA	42	0.0019	0.01999	1214	0.1	0.9243	0.05	-0.03733	0.04113
TCA	HDRS-17	GROUP*STUDYDAY	MRZ	7	TCA	7	-0.0144	0.02599	740	-0.55	0.5797	0.05	-0.06542	0.03662
TCA	HDRS-17	GROUP*STUDYDAY	MRZ	14	TCA	14	0.03532	0.02211	1185	1.6	0.1103	0.05	-0.00805	0.07869
TCA	HDRS-17	GROUP*STUDYDAY	MRZ	21	TCA	21	0.03644	0.02515	874	1.45	0.1477	0.05	-0.01292	0.08581
TCA	HDRS-17	GROUP*STUDYDAY	MRZ	28	TCA	28	0.03696	0.02115	1279	1.75	0.0807	0.05	-0.00453	0.07845
TCA	HDRS-17	GROUP*STUDYDAY	MRZ	42	TCA	42	0.03496	0.02292	1165	1.53	0.1275	0.05	-0.01002	0.07993
Venlafaxine	HDRS-17-sum	GROUP*STUDYDAY	MRZ	7	SNR	7	-1.9981	0.5593	356	-3.57	0.0004	0.05	-3.098	-0.8981
Venlafaxine	HDRS-17-sum	GROUP*STUDYDAY	MRZ	14	SNR	14	-1.1672	0.6605	361	-1.77	0.078	0.05	-2.4661	0.1317
Venlafaxine	HDRS-17-sum	GROUP*STUDYDAY	MRZ	21	SNR	21	-0.8054	0.7268	308	-1.11	0.2686	0.05	-2.2355	0.6247
Venlafaxine	HDRS-17-sum	GROUP*STUDYDAY	MRZ	28	SNR	28	-0.9152	0.7638	340	-1.2	0.2316	0.05	-2.4176	0.5871
Venlafaxine	HDRS-17-sum	GROUP*STUDYDAY	MRZ	42	SNR	42	-0.3004	0.784	308	-0.38	0.7019	0.05	-1.843	1.2422
Venlafaxine	HDRS-6-sum	GROUP*STUDYDAY	MRZ	7	SNR	7	-0.8111	0.2884	359	-2.81	0.0052	0.05	-1.3782	-0.244
Venlafaxine	HDRS-6-sum	GROUP*STUDYDAY	MRZ	14	SNR	14	-0.2161	0.3479	360	-0.62	0.535	0.05	-0.9002	0.4681
Venlafaxine	HDRS-6-sum	GROUP*STUDYDAY	MRZ	21	SNR	21	0.01701	0.4008	302	0.04	0.9662	0.05	-0.7717	0.8057
Venlafaxine	HDRS-6-sum	GROUP*STUDYDAY	MRZ	28	SNR	28	0.1623	0.4035	340	0.4	0.6878	0.05	-0.6314	0.956
Venlafaxine	HDRS-6-sum	GROUP*STUDYDAY	MRZ	42	SNR	42	0.6352	0.4178	312	1.52	0.1294	0.05	-0.1869	1.4574
Venlafaxine	HDRS-1	GROUP*STUDYDAY	MRZ	7	SNR	7	-0.1617	0.08405	357	-1.92	0.0552	0.05	-0.327	0.003611
Venlafaxine	HDRS-1	GROUP*STUDYDAY	MRZ	14	SNR	14	-0.02302	0.09591	349	-0.24	0.8104	0.05	-0.2117	0.1656
Venlafaxine	HDRS-1	GROUP*STUDYDAY	MRZ	21	SNR	21	0.07911	0.1164	277	0.68	0.4973	0.05	-0.15	0.3083
Venlafaxine	HDRS-1	GROUP*STUDYDAY	MRZ	28	SNR	28	-0.04129	0.1029	333	-0.4	0.6885	0.05	-0.2437	0.1611
Venlafaxine	HDRS-1	GROUP*STUDYDAY	MRZ	42	SNR	42	0.1604	0.1086	302	1.48	0.1406	0.05	-0.05326	0.3741
Venlafaxine	HDRS-2	GROUP*STUDYDAY	MRZ	7	SNR	7	-0.01835	0.0712	343	-0.26	0.7968	0.05	-0.1584	0.1217
Venlafaxine	HDRS-2	GROUP*STUDYDAY	MRZ	14	SNR	14	-0.05407	0.0767	352	-0.7	0.4813	0.05	-0.2049	0.09677
Venlafaxine	HDRS-2	GROUP*STUDYDAY	MRZ	21	SNR	21	0.07457	0.08374	285	0.89	0.374	0.05	-0.09026	0.2394
Venlafaxine	HDRS-2	GROUP*STUDYDAY	MRZ	28	SNR	28	0.08004	0.08205	335	0.98	0.33	0.05	-0.08136	0.2414
Venlafaxine	HDRS-2	GROUP*STUDYDAY	MRZ	42	SNR	42	0.1016	0.08639	298	1.18	0.2404	0.05	-0.06839	0.2716
Venlafaxine	HDRS-3	GROUP*STUDYDAY	MRZ	7	SNR	7	0.04742	0.07048	350	0.67	0.5015	0.05	-0.0912	0.186
Venlafaxine	HDRS-3	GROUP*STUDYDAY	MRZ	14	SNR	14	0.05199	0.07017	340	0.74	0.4592	0.05	-0.08602	0.19
Venlafaxine	HDRS-3	GROUP*STUDYDAY	MRZ	21	SNR	21	-0.0166	0.07603	234	-0.22	0.8273	0.05	-0.1664	0.1332
Venlafaxine	HDRS-3	GROUP*STUDYDAY	MRZ	28	SNR	28	0.01783	0.06669	321	0.27	0.7893	0.05	-0.1134	0.149
Venlafaxine	HDRS-3	GROUP*STUDYDAY	MRZ	42	SNR	42	0.08143	0.06656	268	1.22	0.2222	0.05	-0.04961	0.2125
Venlafaxine	HDRS-4	GROUP*STUDYDAY	MRZ	7	SNR	7	-0.05499	0.08079	359	-0.68	0.4965	0.05	-0.2139	0.1039
Venlafaxine	HDRS-4	GROUP*STUDYDAY	MRZ	14	SNR	14	-0.08397	0.07979	348	-1.05	0.2934	0.05	-0.2409	0.07296
Venlafaxine	HDRS-4	GROUP*STUDYDAY	MRZ	21	SNR	21	-0.1143	0.09124	303	-1.25	0.2114	0.05	-0.2938	0.06528
Venlafaxine	HDRS-4	GROUP*STUDYDAY	MRZ	28	SNR	28	-0.1376	0.08157	339	-1.69	0.0926	0.05	-0.298	0.02289
Venlafaxine	HDRS-4	GROUP*STUDYDAY	MRZ	42	SNR	42	-0.1818	0.08278	312	-2.2	0.0288	0.05	-0.3447	-0.01895
Venlafaxine	HDRS-5	GROUP*STUDYDAY	MRZ	7	SNR	7	-0.2436	0.07459	362	-3.27	0.0012	0.05	-0.3902	-0.09688
Venlafaxine	HDRS-5	GROUP*STUDYDAY	MRZ	14	SNR	14	-0.2373	0.07657	350	-3.1	0.0021	0.05	-0.3879	-0.08673
Venlafaxine	HDRS-5	GROUP*STUDYDAY	MRZ	21	SNR	21	-0.3129	0.0961	267	-3.26	0.0013	0.05	-0.5021	-0.1237
Venlafaxine	HDRS-5	GROUP*STUDYDAY	MRZ	28	SNR	28	-0.1776	0.07934	328	-2.24	0.0259	0.05	-0.3337	-0.02149
Venlafaxine	HDRS-5	GROUP*STUDYDAY	MRZ	42	SNR	42	-0.2449	0.08046	311	-3.04	0.0025	0.05	-0.4032	-0.08659
Venlafaxine	HDRS-6	GROUP*STUDYDAY	MRZ	7	SNR	7	-0.293	0.07813	353	-3.75	0.0002	0.05	-0.4467	-0.1394
Venlafaxine	HDRS-6	GROUP*STUDYDAY	MRZ	14	SNR	14	-0.131	0.07954	346	-1.65	0.1004	0.05	-0.2875	0.02543
Venlafaxine	HDRS-6	GROUP*STUDYDAY	MRZ	21	SNR	21	-0.04298	0.08929	285	-0.48	0.6306	0.05	-0.2187	0.1328
Venlafaxine	HDRS-6	GROUP*STUDYDAY	MRZ	28	SNR	28	-0.1888	0.07752	333	-2.43	0.0154	0.05	-0.3412	-0.03626
Venlafaxine	HDRS-6	GROUP*STUDYDAY	MRZ	42	SNR	42	-0.2362	0.07206	316	-3.28	0.0012	0.05	-0.378	-0.09443
Venlafaxine	HDRS-7	GROUP*STUDYDAY	MRZ	7	SNR	7	-0.2156	0.08653	361	-2.49	0.0132	0.05	-0.3858	-0.04543
Venlafaxine	HDRS-7	GROUP*STUDYDAY	MRZ	14	SNR	14	0.003701	0.1043	361	0.04	0.9717	0.05	-0.2013	0.2087
Venlafaxine	HDRS-7	GROUP*STUDYDAY	MRZ	21	SNR	21	0.04202	0.1236	281	0.34	0.7342	0.05	-0.2013	0.2853
Venlafaxine	HDRS-7	GROUP*STUDYDAY	MRZ	28	SNR	28	0.07066	0.116	337	0.61	0.5427	0.05	-0.1574	0.2988
Venlafaxine	HDRS-7	GROUP*STUDYDAY	MRZ	42	SNR	42	0.3077	0.1191	304	2.58	0.0103	0.05	0.07325	0.5422
Venlafaxine	HDRS-8	GROUP*STUDYDAY	MRZ	7	SNR	7	-0.1948	0.07225	331	-2.7	0.0074	0.05	-0.3369	-0.05264
Venlafaxine	HDRS-8	GROUP*STUDYDAY	MRZ	14	SNR	14	-0.1032	0.06705	364	-1.54	0.1245	0.05	-0.2351	0.02862
Venlafaxine	HDRS-8	GROUP*STUDYDAY	MRZ	21	SNR	21	-0.1399	0.07649	236	-1.83	0.0687	0.05	-0.2906	0.01081
Venlafaxine	HDRS-8	GROUP*STUDYDAY	MRZ	28	SNR	28	-0.06867	0.07627	311	-0.9	0.3686	0.05	-0.2187	0.0814
Venlafaxine	HDRS-8	GROUP*STUDYDAY	MRZ	42	SNR	42	-0.1309	0.07334	282	-1.79	0.0753	0.05	-0.2753	0.01343
Venlafaxine	HDRS-9	GROUP*STUDYDAY	MRZ	7	SNR	7	-0.02219	0.07549	354	-0.29	0.7689	0.05	-0.1707	0.1263
Venlafaxine	HDRS-9	GROUP*STUDYDAY	MRZ	14	SNR	14	0.01852	0.07582	357	0.24	0.8071	0.05	-0.1306	0.1676
Venlafaxine	HDRS-9	GROUP*STUDYDAY	MRZ	21	SNR	21	0.0517	0.08506	260	0.61	0.5438	0.05	-0.1158	0.2192
Venlafaxine	HDRS-9	GROUP*STUDYDAY	MRZ	28	SNR	28	0.01353	0.07514	330	0.18	0.8572	0.05	-0.1343	0.1613
Venlafaxine	HDRS-9	GROUP*STUDYDAY	MRZ	42	SNR	42	0.1259	0.07476	291	1.68	0.0932	0.05	-0.02122	0.2731
Venlafaxine	HDRS-10	GROUP*STUDYDAY	MRZ	7	SNR	7	-0.06616	0.07764	360	-0.85	0.3947	0.05	-0.2189	0.08654
Venlafaxine	HDRS-10	GROUP*STUDYDAY	MRZ	14	SNR	14	-0.01548	0.08758	348	-0.18	0.8599	0.05	-0.1877	0.1568
Venlafaxine	HDRS-10	GROUP*STUDYDAY	MRZ	21	SNR	21	0.08287	0.1065	287	0.78	0.437	0.05	-0.1267	0.2924
Venlafaxine	HDRS-10	GROUP*STUDYDAY	MRZ	28	SNR	28	0.1432	0.0996	338	1.44	0.1515	0.05	-0.05273	0.3391
Venlafaxine	HDRS-10	GROUP*STUDYDAY	MRZ	42	SNR	42	0.2314	0.1043	310	2.22	0.0272	0.05	0.02625	0.4367
Venlafaxine	HDRS-11	GROUP*STUDYDAY	MRZ	7	SNR	7	-0.02682	0.08187	351	-0.33	0.7434	0.05	-0.1878	0.1342
Venlafaxine	HDRS-11	GROUP*STUDYDAY	MRZ	14	SNR	14	-0.07638	0.08647	351	-0.88	0.3777	0.05	-0.2465	0.09369
Venlafaxine	HDRS-11	GROUP*STUDYDAY	MRZ	21	SNR	21	-0.1245	0.1013	280	-1.23	0.2201	0.05	-0.324	0.07495
Venlafaxine	HDRS-11	GROUP*STUDYDAY	MRZ	28	SNR	28	-0.1629	0.0966	328	-1.69	0.0927	0.05	-0.3529	0.02712
Venlafaxine	HDRS-11	GROUP*STUDYDAY	MRZ	42	SNR	42	-0.129	0.1007	305	-1.28	0.2012	0.05	-0.3271	0.06916
Venlafaxine	HDRS-12	GROUP*STUDYDAY	MRZ	7	SNR	7	-0.2697	0.06354	350	-4.24	0.00000001	0.05	-0.3946	-0.1447
Venlafaxine	HDRS-12	GROUP*STUDYDAY	MRZ	14	SNR	14	-0.215	0.05973	354	-3.6	0.0004	0.05	-0.3325	-0.09755
Venlafaxine	HDRS-12	GROUP*STUDYDAY	MRZ	21	SNR	21	-0.1657	0.06624	284	-2.5	0.0129	0.05	-0.296	-0.03528
Venlafaxine	HDRS-12	GROUP*STUDYDAY	MRZ	28	SNR	28	-0.1741	0.0614	331	-2.84	0.0048	0.05	-0.2949	-0.05335
Venlafaxine	HDRS-12	GROUP*STUDYDAY	MRZ	42	SNR	42	-0.1564	0.06101	288	-2.56	0.0109	0.05	-0.2765	-0.03631
Venlafaxine	HDRS-13	GROUP*STUDYDAY	MRZ	7	SNR	7	-0.08848	0.06582	365	-1.34	0.1797	0.05	-0.2179	0.04096
Venlafaxine	HDRS-13	GROUP*STUDYDAY	MRZ	14	SNR	14	0.0352	0.07191	359	0.49	0.6248	0.05	-0.1062	0.1766
Venlafaxine	HDRS-13	GROUP*STUDYDAY	MRZ	21	SNR	21	-0.08808	0.08891	277	-0.99	0.3227	0.05	-0.2631	0.08695
Venlafaxine	HDRS-13	GROUP*STUDYDAY	MRZ	28	SNR	28	0.04357	0.07594	344	0.57	0.5665	0.05	-0.1058	0.1929
Venlafaxine	HDRS-13	GROUP*STUDYDAY	MRZ	42	SNR	42	0.06603	0.08196	316	0.81	0.4211	0.05	-0.09523	0.2273
Venlafaxine	HDRS-14	GROUP*STUDYDAY	MRZ	7	SNR	7	-0.1048	0.06198	366	-1.69	0.0915	0.05	-0.2267	0.01703
Venlafaxine	HDRS-14	GROUP*STUDYDAY	MRZ	14	SNR	14	-0.03747	0.07057	365	-0.53	0.5958	0.05	-0.1762	0.1013
Venlafaxine	HDRS-14	GROUP*STUDYDAY	MRZ	21	SNR	21	-0.03789	0.08476	299	-0.45	0.6552	0.05	-0.2047	0.1289
Venlafaxine	HDRS-14	GROUP*STUDYDAY	MRZ	28	SNR	28	-0.05853	0.0822	345	-0.71	0.4769	0.05	-0.2202	0.1032
Venlafaxine	HDRS-14	GROUP*STUDYDAY	MRZ	42	SNR	42	0.03187	0.08876	323	0.36	0.7198	0.05	-0.1428	0.2065
Venlafaxine	HDRS-15	GROUP*STUDYDAY	MRZ	7	SNR	7	0.01411	0.06765	338	0.21	0.8349	0.05	-0.119	0.1472
Venlafaxine	HDRS-15	GROUP*STUDYDAY	MRZ	14	SNR	14	-0.02717	0.0704	356	-0.39	0.6998	0.05	-0.1656	0.1113
Venlafaxine	HDRS-15	GROUP*STUDYDAY	MRZ	21	SNR	21	0.05427	0.07611	249	0.71	0.4765	0.05	-0.09564	0.2042
Venlafaxine	HDRS-15	GROUP*STUDYDAY	MRZ	28	SNR	28	0.03213	0.07664	317	0.42	0.6754	0.05	-0.1187	0.1829
Venlafaxine	HDRS-15	GROUP*STUDYDAY	MRZ	42	SNR	42	0.03285	0.06698	278	0.49	0.6242	0.05	-0.09901	0.1647
Venlafaxine	HDRS-16	GROUP*STUDYDAY	MRZ	7	SNR	7	-0.2407	0.06834	364	-3.52	0.0005	0.05	-0.375	-0.1063
Venlafaxine	HDRS-16	GROUP*STUDYDAY	MRZ	14	SNR	14	-0.1796	0.06608	346	-2.72	0.0069	0.05	-0.3096	-0.04967
Venlafaxine	HDRS-16	GROUP*STUDYDAY	MRZ	21	SNR	21	-0.09714	0.06531	245	-1.49	0.1382	0.05	-0.2258	0.03151
Venlafaxine	HDRS-16	GROUP*STUDYDAY	MRZ	28	SNR	28	-0.1559	0.05326	323	-2.93	0.0037	0.05	-0.2607	-0.05113
Venlafaxine	HDRS-16	GROUP*STUDYDAY	MRZ	42	SNR	42	-0.0699	0.06122	287	-1.14	0.2545	0.05	-0.1904	0.05059
Venlafaxine	HDRS-17	GROUP*STUDYDAY	MRZ	7	SNR	7	-0.01692	0.03299	347	-0.51	0.6084	0.05	-0.0818	0.04797
Venlafaxine	HDRS-17	GROUP*STUDYDAY	MRZ	14	SNR	14	-0.05883	0.03366	362	-1.75	0.0813	0.05	-0.125	0.007356
Venlafaxine	HDRS-17	GROUP*STUDYDAY	MRZ	21	SNR	21	-0.03806	0.03919	312	-0.97	0.3322	0.05	-0.1152	0.03905
Venlafaxine	HDRS-17	GROUP*STUDYDAY	MRZ	28	SNR	28	-0.0341	0.03377	342	-1.01	0.3133	0.05	-0.1005	0.03232
Venlafaxine	HDRS-17	GROUP*STUDYDAY	MRZ	42	SNR	42	-0.02545	0.03404	330	-0.75	0.4552	0.05	-0.09241	0.04151

## Sheet: Fig 4
pop	measure	effect	group1	time1	group2	time2	estimate	stderr	df	t	p	alpha	ll	ul
All cases	HDRS-17-sum	GROUP*STUDYDAY	SSRI	14	Amitriptyline	14	-0.4641	0.3532	1420	-1.31	0.189	0.05	-1.1568	0.2287
All cases	HDRS-17-sum	GROUP*STUDYDAY	SSRI	28	Amitriptyline	28	0.3185	0.3927	1512	0.81	0.4174	0.05	-0.4518	1.0889
All cases	HDRS-17-sum	GROUP*STUDYDAY	SSRI	42	Amitriptyline	42	1.9186	0.4265	1431	4.5	.0000001	0.05	1.0819	2.7553
All cases	HDRS-6-sum	GROUP*STUDYDAY	SSRI	14	Amitriptyline	14	-0.4874	0.1928	1449	-2.53	0.0116	0.05	-0.8656	-0.1091
All cases	HDRS-6-sum	GROUP*STUDYDAY	SSRI	28	Amitriptyline	28	-0.4184	0.2168	1526	-1.93	0.0538	0.05	-0.8436	0.00676
All cases	HDRS-6-sum	GROUP*STUDYDAY	SSRI	42	Amitriptyline	42	0.4651	0.2309	1456	2.01	0.0441	0.05	0.01225	0.9179
All cases	HDRS-1	GROUP*STUDYDAY	SSRI	14	Amitriptyline	14	-0.1559	0.05588	1420	-2.79	0.0053	0.05	-0.2656	-0.0463
All cases	HDRS-1	GROUP*STUDYDAY	SSRI	28	Amitriptyline	28	-0.1049	0.05988	1517	-1.75	0.0801	0.05	-0.2223	0.01259
All cases	HDRS-1	GROUP*STUDYDAY	SSRI	42	Amitriptyline	42	0.07513	0.06214	1435	1.21	0.2268	0.05	-0.04677	0.197
All cases	HDRS-2	GROUP*STUDYDAY	SSRI	14	Amitriptyline	14	-0.0152	0.04471	1377	-0.34	0.7339	0.05	-0.1029	0.07251
All cases	HDRS-2	GROUP*STUDYDAY	SSRI	28	Amitriptyline	28	-0.04622	0.04541	1503	-1.02	0.309	0.05	-0.1353	0.04286
All cases	HDRS-2	GROUP*STUDYDAY	SSRI	42	Amitriptyline	42	0.07295	0.04573	1404	1.6	0.1109	0.05	-0.01676	0.1627
All cases	HDRS-3	GROUP*STUDYDAY	SSRI	14	Amitriptyline	14	-0.1582	0.0395	1357	-4	.0000001	0.05	-0.2356	-0.08066
All cases	HDRS-3	GROUP*STUDYDAY	SSRI	28	Amitriptyline	28	0.006568	0.03626	1470	0.18	0.8563	0.05	-0.06456	0.0777
All cases	HDRS-3	GROUP*STUDYDAY	SSRI	42	Amitriptyline	42	0.1108	0.03583	1378	3.09	0.002	0.05	0.04048	0.181
All cases	HDRS-4	GROUP*STUDYDAY	SSRI	14	Amitriptyline	14	0.02726	0.04582	1389	0.59	0.5521	0.05	-0.06263	0.1171
All cases	HDRS-4	GROUP*STUDYDAY	SSRI	28	Amitriptyline	28	0.1042	0.04447	1484	2.34	0.0193	0.05	0.01693	0.1914
All cases	HDRS-4	GROUP*STUDYDAY	SSRI	42	Amitriptyline	42	0.149	0.0466	1400	3.2	0.0014	0.05	0.05764	0.2405
All cases	HDRS-5	GROUP*STUDYDAY	SSRI	14	Amitriptyline	14	0.03913	0.04642	1390	0.84	0.3994	0.05	-0.05193	0.1302
All cases	HDRS-5	GROUP*STUDYDAY	SSRI	28	Amitriptyline	28	0.1083	0.04388	1474	2.47	0.0137	0.05	0.02221	0.1944
All cases	HDRS-5	GROUP*STUDYDAY	SSRI	42	Amitriptyline	42	0.1612	0.04557	1386	3.54	0.0004	0.05	0.07181	0.2506
All cases	HDRS-6	GROUP*STUDYDAY	SSRI	14	Amitriptyline	14	-0.04746	0.04512	1396	-1.05	0.293	0.05	-0.136	0.04104
All cases	HDRS-6	GROUP*STUDYDAY	SSRI	28	Amitriptyline	28	0.05418	0.04432	1483	1.22	0.2217	0.05	-0.03275	0.1411
All cases	HDRS-6	GROUP*STUDYDAY	SSRI	42	Amitriptyline	42	0.1218	0.04396	1390	2.77	0.0057	0.05	0.03556	0.208
All cases	HDRS-7	GROUP*STUDYDAY	SSRI	14	Amitriptyline	14	0.03461	0.05677	1457	0.61	0.5421	0.05	-0.07675	0.146
All cases	HDRS-7	GROUP*STUDYDAY	SSRI	28	Amitriptyline	28	-0.01904	0.06378	1524	-0.3	0.7654	0.05	-0.1441	0.1061
All cases	HDRS-7	GROUP*STUDYDAY	SSRI	42	Amitriptyline	42	0.1494	0.06742	1463	2.22	0.0268	0.05	0.01719	0.2817
All cases	HDRS-8	GROUP*STUDYDAY	SSRI	14	Amitriptyline	14	-0.1535	0.04048	1362	-3.79	0.0002	0.05	-0.2329	-0.07408
All cases	HDRS-8	GROUP*STUDYDAY	SSRI	28	Amitriptyline	28	-0.07286	0.03969	1501	-1.84	0.0666	0.05	-0.1507	0.005003
All cases	HDRS-8	GROUP*STUDYDAY	SSRI	42	Amitriptyline	42	0.1051	0.03992	1400	2.63	0.0086	0.05	0.02677	0.1834
All cases	HDRS-9	GROUP*STUDYDAY	SSRI	14	Amitriptyline	14	-0.1018	0.044	1371	-2.31	0.0209	0.05	-0.1881	-0.01547
All cases	HDRS-9	GROUP*STUDYDAY	SSRI	28	Amitriptyline	28	-0.1167	0.04386	1491	-2.66	0.0079	0.05	-0.2027	-0.03062
All cases	HDRS-9	GROUP*STUDYDAY	SSRI	42	Amitriptyline	42	-0.05047	0.04214	1351	-1.2	0.2312	0.05	-0.1331	0.0322
All cases	HDRS-10	GROUP*STUDYDAY	SSRI	14	Amitriptyline	14	-0.06857	0.05514	1409	-1.24	0.2138	0.05	-0.1767	0.03959
All cases	HDRS-10	GROUP*STUDYDAY	SSRI	28	Amitriptyline	28	-0.07589	0.05637	1499	-1.35	0.1785	0.05	-0.1865	0.03469
All cases	HDRS-10	GROUP*STUDYDAY	SSRI	42	Amitriptyline	42	-0.02144	0.0584	1399	-0.37	0.7135	0.05	-0.136	0.09312
All cases	HDRS-11	GROUP*STUDYDAY	SSRI	14	Amitriptyline	14	-0.03845	0.05027	1385	-0.76	0.4446	0.05	-0.1371	0.06018
All cases	HDRS-11	GROUP*STUDYDAY	SSRI	28	Amitriptyline	28	0.01923	0.05275	1476	0.36	0.7155	0.05	-0.08425	0.1227
All cases	HDRS-11	GROUP*STUDYDAY	SSRI	42	Amitriptyline	42	0.1625	0.05378	1398	3.02	0.0026	0.05	0.05703	0.268
All cases	HDRS-12	GROUP*STUDYDAY	SSRI	14	Amitriptyline	14	-0.01401	0.03796	1385	-0.37	0.7121	0.05	-0.08847	0.06045
All cases	HDRS-12	GROUP*STUDYDAY	SSRI	28	Amitriptyline	28	0.06054	0.03597	1504	1.68	0.0926	0.05	-0.01001	0.1311
All cases	HDRS-12	GROUP*STUDYDAY	SSRI	42	Amitriptyline	42	0.131	0.0352	1379	3.72	0.0002	0.05	0.06194	0.2
All cases	HDRS-13	GROUP*STUDYDAY	SSRI	14	Amitriptyline	14	-0.07216	0.04073	1413	-1.77	0.0767	0.05	-0.1521	0.007743
All cases	HDRS-13	GROUP*STUDYDAY	SSRI	28	Amitriptyline	28	-0.07296	0.04255	1493	-1.71	0.0866	0.05	-0.1564	0.01051
All cases	HDRS-13	GROUP*STUDYDAY	SSRI	42	Amitriptyline	42	0.1046	0.04694	1396	2.23	0.026	0.05	0.01254	0.1967
All cases	HDRS-14	GROUP*STUDYDAY	SSRI	14	Amitriptyline	14	0.08671	0.03863	1412	2.24	0.0249	0.05	0.01093	0.1625
All cases	HDRS-14	GROUP*STUDYDAY	SSRI	28	Amitriptyline	28	0.1337	0.04134	1504	3.23	0.0013	0.05	0.05255	0.2148
All cases	HDRS-14	GROUP*STUDYDAY	SSRI	42	Amitriptyline	42	0.2013	0.04587	1430	4.39	.0000001	0.05	0.1114	0.2913
All cases	HDRS-15	GROUP*STUDYDAY	SSRI	14	Amitriptyline	14	-0.05839	0.04262	1355	-1.37	0.1709	0.05	-0.142	0.02522
All cases	HDRS-15	GROUP*STUDYDAY	SSRI	28	Amitriptyline	28	-0.05375	0.04331	1473	-1.24	0.2148	0.05	-0.1387	0.03121
All cases	HDRS-15	GROUP*STUDYDAY	SSRI	42	Amitriptyline	42	-0.00309	0.04589	1379	-0.07	0.9464	0.05	-0.0931	0.08693
All cases	HDRS-16	GROUP*STUDYDAY	SSRI	14	Amitriptyline	14	0.1119	0.03806	1357	2.94	0.0033	0.05	0.03725	0.1866
All cases	HDRS-16	GROUP*STUDYDAY	SSRI	28	Amitriptyline	28	0.1347	0.03415	1419	3.94	.0000001	0.05	0.06769	0.2017
All cases	HDRS-16	GROUP*STUDYDAY	SSRI	42	Amitriptyline	42	0.1649	0.03319	1304	4.97	.0000001	0.05	0.09984	0.23
All cases	HDRS-17	GROUP*STUDYDAY	SSRI	14	Amitriptyline	14	-0.03246	0.02069	1358	-1.57	0.1169	0.05	-0.07304	0.008125
All cases	HDRS-17	GROUP*STUDYDAY	SSRI	28	Amitriptyline	28	0.01639	0.01946	1518	0.84	0.3999	0.05	-0.02179	0.05456
All cases	HDRS-17	GROUP*STUDYDAY	SSRI	42	Amitriptyline	42	0.03475	0.02025	1366	1.72	0.0863	0.05	-0.00497	0.07447
PR >= 2	HDRS-17-sum	GROUP*STUDYDAY	SSRI	14	Amitriptyline	14	-0.5169	0.562	514	-0.92	0.3582	0.05	-1.621	0.5873
PR >= 2	HDRS-17-sum	GROUP*STUDYDAY	SSRI	28	Amitriptyline	28	1.0418	0.627	562	1.66	0.0972	0.05	-0.1898	2.2733
PR >= 2	HDRS-17-sum	GROUP*STUDYDAY	SSRI	42	Amitriptyline	42	2.306	0.6572	514	3.51	0.0005	0.05	1.0149	3.5971
PR >= 2	HDRS-6-sum	GROUP*STUDYDAY	SSRI	14	Amitriptyline	14	-0.5166	0.3099	527	-1.67	0.0961	0.05	-1.1253	0.09216
PR >= 2	HDRS-6-sum	GROUP*STUDYDAY	SSRI	28	Amitriptyline	28	0.1097	0.3484	566	0.31	0.753	0.05	-0.5747	0.7941
PR >= 2	HDRS-6-sum	GROUP*STUDYDAY	SSRI	42	Amitriptyline	42	1.0168	0.3555	529	2.86	0.0044	0.05	0.3185	1.7152
PR >= 2	HDRS-1	GROUP*STUDYDAY	SSRI	14	Amitriptyline	14	-0.1086	0.08773	510	-1.24	0.2162	0.05	-0.281	0.06374
PR >= 2	HDRS-1	GROUP*STUDYDAY	SSRI	28	Amitriptyline	28	0.03356	0.09308	562	0.36	0.7185	0.05	-0.1493	0.2164
PR >= 2	HDRS-1	GROUP*STUDYDAY	SSRI	42	Amitriptyline	42	0.1837	0.09059	520	2.03	0.043	0.05	0.005777	0.3617
PR >= 2	HDRS-2	GROUP*STUDYDAY	SSRI	14	Amitriptyline	14	-0.00717	0.0691	500	-0.1	0.9174	0.05	-0.1429	0.1286
PR >= 2	HDRS-2	GROUP*STUDYDAY	SSRI	28	Amitriptyline	28	0.03472	0.07093	562	0.49	0.6247	0.05	-0.1046	0.174
PR >= 2	HDRS-2	GROUP*STUDYDAY	SSRI	42	Amitriptyline	42	0.2313	0.06986	516	3.31	0.001	0.05	0.09403	0.3685
PR >= 2	HDRS-3	GROUP*STUDYDAY	SSRI	14	Amitriptyline	14	-0.1022	0.05901	468	-1.73	0.084	0.05	-0.2181	0.01378
PR >= 2	HDRS-3	GROUP*STUDYDAY	SSRI	28	Amitriptyline	28	0.04622	0.05604	543	0.82	0.4098	0.05	-0.06385	0.1563
PR >= 2	HDRS-3	GROUP*STUDYDAY	SSRI	42	Amitriptyline	42	0.179	0.05478	491	3.27	0.0012	0.05	0.07137	0.2866
PR >= 2	HDRS-4	GROUP*STUDYDAY	SSRI	14	Amitriptyline	14	0.03099	0.07126	504	0.43	0.6638	0.05	-0.109	0.171
PR >= 2	HDRS-4	GROUP*STUDYDAY	SSRI	28	Amitriptyline	28	0.1554	0.0649	542	2.39	0.017	0.05	0.02792	0.2829
PR >= 2	HDRS-4	GROUP*STUDYDAY	SSRI	42	Amitriptyline	42	0.1239	0.06626	514	1.87	0.062	0.05	-0.00622	0.2541
PR >= 2	HDRS-5	GROUP*STUDYDAY	SSRI	14	Amitriptyline	14	-0.01738	0.06852	497	-0.25	0.7999	0.05	-0.152	0.1172
PR >= 2	HDRS-5	GROUP*STUDYDAY	SSRI	28	Amitriptyline	28	0.1334	0.06539	541	2.04	0.0418	0.05	0.004961	0.2618
PR >= 2	HDRS-5	GROUP*STUDYDAY	SSRI	42	Amitriptyline	42	0.1401	0.0634	508	2.21	0.0275	0.05	0.01559	0.2647
PR >= 2	HDRS-6	GROUP*STUDYDAY	SSRI	14	Amitriptyline	14	-0.05505	0.06592	502	-0.84	0.404	0.05	-0.1846	0.07446
PR >= 2	HDRS-6	GROUP*STUDYDAY	SSRI	28	Amitriptyline	28	0.02827	0.064	556	0.44	0.6588	0.05	-0.09743	0.154
PR >= 2	HDRS-6	GROUP*STUDYDAY	SSRI	42	Amitriptyline	42	0.1664	0.05936	517	2.8	0.0052	0.05	0.0498	0.283
PR >= 2	HDRS-7	GROUP*STUDYDAY	SSRI	14	Amitriptyline	14	0.02701	0.08782	521	0.31	0.7586	0.05	-0.1455	0.1995
PR >= 2	HDRS-7	GROUP*STUDYDAY	SSRI	28	Amitriptyline	28	0.1302	0.0952	558	1.37	0.1719	0.05	-0.05677	0.3172
PR >= 2	HDRS-7	GROUP*STUDYDAY	SSRI	42	Amitriptyline	42	0.2646	0.09475	527	2.79	0.0054	0.05	0.0785	0.4508
PR >= 2	HDRS-8	GROUP*STUDYDAY	SSRI	14	Amitriptyline	14	-0.1729	0.07671	522	-2.25	0.0246	0.05	-0.3236	-0.02219
PR >= 2	HDRS-8	GROUP*STUDYDAY	SSRI	28	Amitriptyline	28	-0.0411	0.07726	565	-0.53	0.595	0.05	-0.1928	0.1106
PR >= 2	HDRS-8	GROUP*STUDYDAY	SSRI	42	Amitriptyline	42	0.2159	0.07294	527	2.96	0.0032	0.05	0.07263	0.3592
PR >= 2	HDRS-9	GROUP*STUDYDAY	SSRI	14	Amitriptyline	14	-0.00712	0.06997	511	-0.1	0.919	0.05	-0.1446	0.1303
PR >= 2	HDRS-9	GROUP*STUDYDAY	SSRI	28	Amitriptyline	28	-0.01474	0.06659	561	-0.22	0.8249	0.05	-0.1455	0.116
PR >= 2	HDRS-9	GROUP*STUDYDAY	SSRI	42	Amitriptyline	42	-0.07054	0.05895	514	-1.2	0.232	0.05	-0.1864	0.04527
PR >= 2	HDRS-10	GROUP*STUDYDAY	SSRI	14	Amitriptyline	14	0.01579	0.08088	513	0.2	0.8453	0.05	-0.1431	0.1747
PR >= 2	HDRS-10	GROUP*STUDYDAY	SSRI	28	Amitriptyline	28	0.02958	0.08294	551	0.36	0.7214	0.05	-0.1333	0.1925
PR >= 2	HDRS-10	GROUP*STUDYDAY	SSRI	42	Amitriptyline	42	0.04784	0.08484	517	0.56	0.5731	0.05	-0.1188	0.2145
PR >= 2	HDRS-11	GROUP*STUDYDAY	SSRI	14	Amitriptyline	14	0.01912	0.07821	492	0.24	0.807	0.05	-0.1345	0.1728
PR >= 2	HDRS-11	GROUP*STUDYDAY	SSRI	28	Amitriptyline	28	0.09935	0.07922	543	1.25	0.2103	0.05	-0.05626	0.255
PR >= 2	HDRS-11	GROUP*STUDYDAY	SSRI	42	Amitriptyline	42	0.1321	0.07663	509	1.72	0.0852	0.05	-0.01839	0.2827
PR >= 2	HDRS-12	GROUP*STUDYDAY	SSRI	14	Amitriptyline	14	-0.03927	0.06233	506	-0.63	0.5289	0.05	-0.1617	0.08318
PR >= 2	HDRS-12	GROUP*STUDYDAY	SSRI	28	Amitriptyline	28	0.1011	0.05692	551	1.78	0.0763	0.05	-0.01071	0.2129
PR >= 2	HDRS-12	GROUP*STUDYDAY	SSRI	42	Amitriptyline	42	0.1483	0.05221	512	2.84	0.0047	0.05	0.04574	0.2509
PR >= 2	HDRS-13	GROUP*STUDYDAY	SSRI	14	Amitriptyline	14	-0.1514	0.0607	508	-2.49	0.0129	0.05	-0.2707	-0.03218
PR >= 2	HDRS-13	GROUP*STUDYDAY	SSRI	28	Amitriptyline	28	0.007254	0.06251	543	0.12	0.9077	0.05	-0.1155	0.1301
PR >= 2	HDRS-13	GROUP*STUDYDAY	SSRI	42	Amitriptyline	42	0.1346	0.06523	510	2.06	0.0396	0.05	0.006447	0.2627
PR >= 2	HDRS-14	GROUP*STUDYDAY	SSRI	14	Amitriptyline	14	-0.00933	0.06005	515	-0.16	0.8765	0.05	-0.1273	0.1086
PR >= 2	HDRS-14	GROUP*STUDYDAY	SSRI	28	Amitriptyline	28	0.008505	0.06266	556	0.14	0.8921	0.05	-0.1146	0.1316
PR >= 2	HDRS-14	GROUP*STUDYDAY	SSRI	42	Amitriptyline	42	0.1449	0.06626	523	2.19	0.0292	0.05	0.01476	0.2751
PR >= 2	HDRS-15	GROUP*STUDYDAY	SSRI	14	Amitriptyline	14	0.005287	0.06916	508	0.08	0.9391	0.05	-0.1306	0.1412
PR >= 2	HDRS-15	GROUP*STUDYDAY	SSRI	28	Amitriptyline	28	0.06183	0.06816	538	0.91	0.3647	0.05	-0.07206	0.1957
PR >= 2	HDRS-15	GROUP*STUDYDAY	SSRI	42	Amitriptyline	42	-0.02554	0.06636	523	-0.38	0.7005	0.05	-0.1559	0.1048
PR >= 2	HDRS-16	GROUP*STUDYDAY	SSRI	14	Amitriptyline	14	0.07973	0.05922	490	1.35	0.1788	0.05	-0.03662	0.1961
PR >= 2	HDRS-16	GROUP*STUDYDAY	SSRI	28	Amitriptyline	28	0.1394	0.05049	526	2.76	0.0059	0.05	0.04027	0.2386
PR >= 2	HDRS-16	GROUP*STUDYDAY	SSRI	42	Amitriptyline	42	0.1304	0.04191	493	3.11	0.002	0.05	0.04802	0.2127
PR >= 2	HDRS-17	GROUP*STUDYDAY	SSRI	14	Amitriptyline	14	0.009786	0.03635	494	0.27	0.7879	0.05	-0.06163	0.0812
PR >= 2	HDRS-17	GROUP*STUDYDAY	SSRI	28	Amitriptyline	28	0.01287	0.03299	558	0.39	0.6966	0.05	-0.05192	0.07766
PR >= 2	HDRS-17	GROUP*STUDYDAY	SSRI	42	Amitriptyline	42	0.06485	0.03274	486	1.98	0.0482	0.05	0.000521	0.1292
All cases	HDRS-17-sum	GROUP*STUDYDAY	Venlafaxine	14	Amitriptyline	14	-1.69	0.5382	493	-3.14	0.0018	0.05	-2.7475	-0.6326
All cases	HDRS-17-sum	GROUP*STUDYDAY	Venlafaxine	28	Amitriptyline	28	-1.13	0.6559	514	-1.72	0.0855	0.05	-2.4185	0.1586
All cases	HDRS-17-sum	GROUP*STUDYDAY	Venlafaxine	42	Amitriptyline	42	0.8116	0.6965	445	1.17	0.2445	0.05	-0.5572	2.1804
All cases	HDRS-6-sum	GROUP*STUDYDAY	Venlafaxine	14	Amitriptyline	14	-1.1204	0.2823	494	-3.97	.0000001	0.05	-1.6751	-0.5657
All cases	HDRS-6-sum	GROUP*STUDYDAY	Venlafaxine	28	Amitriptyline	28	-1.1876	0.3442	517	-3.45	0.0006	0.05	-1.8638	-0.5115
All cases	HDRS-6-sum	GROUP*STUDYDAY	Venlafaxine	42	Amitriptyline	42	-0.2623	0.3671	454	-0.71	0.4752	0.05	-0.9837	0.4591
All cases	HDRS-1	GROUP*STUDYDAY	Venlafaxine	14	Amitriptyline	14	-0.3267	0.07617	484	-4.29	.0000001	0.05	-0.4763	-0.177
All cases	HDRS-1	GROUP*STUDYDAY	Venlafaxine	28	Amitriptyline	28	-0.2204	0.08831	503	-2.5	0.0129	0.05	-0.3939	-0.04691
All cases	HDRS-1	GROUP*STUDYDAY	Venlafaxine	42	Amitriptyline	42	-0.1041	0.09254	450	-1.12	0.2613	0.05	-0.2859	0.07778
All cases	HDRS-2	GROUP*STUDYDAY	Venlafaxine	14	Amitriptyline	14	0.007289	0.0632	467	0.12	0.9082	0.05	-0.1169	0.1315
All cases	HDRS-2	GROUP*STUDYDAY	Venlafaxine	28	Amitriptyline	28	-0.1003	0.07264	503	-1.38	0.168	0.05	-0.243	0.04243
All cases	HDRS-2	GROUP*STUDYDAY	Venlafaxine	42	Amitriptyline	42	0.02439	0.07421	444	0.33	0.7425	0.05	-0.1214	0.1702
All cases	HDRS-3	GROUP*STUDYDAY	Venlafaxine	14	Amitriptyline	14	-0.1869	0.06051	454	-3.09	0.0021	0.05	-0.3058	-0.06799
All cases	HDRS-3	GROUP*STUDYDAY	Venlafaxine	28	Amitriptyline	28	-0.03218	0.05838	477	-0.55	0.5817	0.05	-0.1469	0.08253
All cases	HDRS-3	GROUP*STUDYDAY	Venlafaxine	42	Amitriptyline	42	0.06321	0.05342	410	1.18	0.2374	0.05	-0.0418	0.1682
All cases	HDRS-4	GROUP*STUDYDAY	Venlafaxine	14	Amitriptyline	14	-0.03457	0.06442	476	-0.54	0.5918	0.05	-0.1612	0.09201
All cases	HDRS-4	GROUP*STUDYDAY	Venlafaxine	28	Amitriptyline	28	0.04338	0.06582	484	0.66	0.5101	0.05	-0.08594	0.1727
All cases	HDRS-4	GROUP*STUDYDAY	Venlafaxine	42	Amitriptyline	42	0.1408	0.07023	446	2.01	0.0455	0.05	0.002822	0.2788
All cases	HDRS-5	GROUP*STUDYDAY	Venlafaxine	14	Amitriptyline	14	0.0896	0.06725	483	1.33	0.1834	0.05	-0.04254	0.2217
All cases	HDRS-5	GROUP*STUDYDAY	Venlafaxine	28	Amitriptyline	28	0.1471	0.06721	482	2.19	0.0291	0.05	0.01501	0.2791
All cases	HDRS-5	GROUP*STUDYDAY	Venlafaxine	42	Amitriptyline	42	0.2678	0.0665	447	4.03	.0000001	0.05	0.1371	0.3985
All cases	HDRS-6	GROUP*STUDYDAY	Venlafaxine	14	Amitriptyline	14	-0.1002	0.06705	477	-1.49	0.1359	0.05	-0.2319	0.0316
All cases	HDRS-6	GROUP*STUDYDAY	Venlafaxine	28	Amitriptyline	28	0.02874	0.07006	485	0.41	0.6819	0.05	-0.1089	0.1664
All cases	HDRS-6	GROUP*STUDYDAY	Venlafaxine	42	Amitriptyline	42	0.1395	0.06729	445	2.07	0.0387	0.05	0.007292	0.2718
All cases	HDRS-7	GROUP*STUDYDAY	Venlafaxine	14	Amitriptyline	14	-0.1634	0.0818	492	-2	0.0464	0.05	-0.3241	-0.00265
All cases	HDRS-7	GROUP*STUDYDAY	Venlafaxine	28	Amitriptyline	28	-0.2821	0.09214	507	-3.06	0.0023	0.05	-0.4632	-0.1011
All cases	HDRS-7	GROUP*STUDYDAY	Venlafaxine	42	Amitriptyline	42	-0.156	0.1	446	-1.56	0.1194	0.05	-0.3526	0.04053
All cases	HDRS-8	GROUP*STUDYDAY	Venlafaxine	14	Amitriptyline	14	-0.1624	0.05995	441	-2.71	0.007	0.05	-0.2803	-0.04462
All cases	HDRS-8	GROUP*STUDYDAY	Venlafaxine	28	Amitriptyline	28	-0.1437	0.06459	489	-2.22	0.0266	0.05	-0.2706	-0.01678
All cases	HDRS-8	GROUP*STUDYDAY	Venlafaxine	42	Amitriptyline	42	0.06877	0.06734	418	1.02	0.3077	0.05	-0.06359	0.2011
All cases	HDRS-9	GROUP*STUDYDAY	Venlafaxine	14	Amitriptyline	14	-0.1286	0.06373	458	-2.02	0.0442	0.05	-0.2538	-0.00333
All cases	HDRS-9	GROUP*STUDYDAY	Venlafaxine	28	Amitriptyline	28	-0.1829	0.06922	496	-2.64	0.0085	0.05	-0.3189	-0.04692
All cases	HDRS-9	GROUP*STUDYDAY	Venlafaxine	42	Amitriptyline	42	-0.1438	0.06205	409	-2.32	0.021	0.05	-0.2658	-0.02181
All cases	HDRS-10	GROUP*STUDYDAY	Venlafaxine	14	Amitriptyline	14	-0.1239	0.07368	489	-1.68	0.0932	0.05	-0.2687	0.02085
All cases	HDRS-10	GROUP*STUDYDAY	Venlafaxine	28	Amitriptyline	28	-0.1559	0.08388	502	-1.86	0.0637	0.05	-0.3207	0.008937
All cases	HDRS-10	GROUP*STUDYDAY	Venlafaxine	42	Amitriptyline	42	-0.06781	0.08463	457	-0.8	0.4234	0.05	-0.2341	0.0985
All cases	HDRS-11	GROUP*STUDYDAY	Venlafaxine	14	Amitriptyline	14	-0.1233	0.07442	485	-1.66	0.0983	0.05	-0.2695	0.02297
All cases	HDRS-11	GROUP*STUDYDAY	Venlafaxine	28	Amitriptyline	28	-0.06263	0.08205	492	-0.76	0.4457	0.05	-0.2238	0.09858
All cases	HDRS-11	GROUP*STUDYDAY	Venlafaxine	42	Amitriptyline	42	0.1328	0.08402	462	1.58	0.1146	0.05	-0.03229	0.2979
All cases	HDRS-12	GROUP*STUDYDAY	Venlafaxine	14	Amitriptyline	14	-0.06485	0.05767	467	-1.12	0.2614	0.05	-0.1782	0.04848
All cases	HDRS-12	GROUP*STUDYDAY	Venlafaxine	28	Amitriptyline	28	0.03114	0.0573	505	0.54	0.587	0.05	-0.08143	0.1437
All cases	HDRS-12	GROUP*STUDYDAY	Venlafaxine	42	Amitriptyline	42	0.1156	0.05528	421	2.09	0.037	0.05	0.00699	0.2243
All cases	HDRS-13	GROUP*STUDYDAY	Venlafaxine	14	Amitriptyline	14	-0.2417	0.05727	489	-4.22	.0000001	0.05	-0.3542	-0.1292
All cases	HDRS-13	GROUP*STUDYDAY	Venlafaxine	28	Amitriptyline	28	-0.2388	0.06265	500	-3.81	0.0002	0.05	-0.3619	-0.1157
All cases	HDRS-13	GROUP*STUDYDAY	Venlafaxine	42	Amitriptyline	42	-0.02799	0.06896	456	-0.41	0.685	0.05	-0.1635	0.1075
All cases	HDRS-14	GROUP*STUDYDAY	Venlafaxine	14	Amitriptyline	14	0.08033	0.05832	480	1.38	0.169	0.05	-0.03426	0.1949
All cases	HDRS-14	GROUP*STUDYDAY	Venlafaxine	28	Amitriptyline	28	0.07881	0.06337	509	1.24	0.2142	0.05	-0.0457	0.2033
All cases	HDRS-14	GROUP*STUDYDAY	Venlafaxine	42	Amitriptyline	42	0.08792	0.07061	452	1.25	0.2137	0.05	-0.05084	0.2267
All cases	HDRS-15	GROUP*STUDYDAY	Venlafaxine	14	Amitriptyline	14	-0.07391	0.06367	448	-1.16	0.2463	0.05	-0.199	0.05121
All cases	HDRS-15	GROUP*STUDYDAY	Venlafaxine	28	Amitriptyline	28	-0.1262	0.06895	459	-1.83	0.0678	0.05	-0.2617	0.009276
All cases	HDRS-15	GROUP*STUDYDAY	Venlafaxine	42	Amitriptyline	42	-0.06438	0.06817	455	-0.94	0.3454	0.05	-0.1983	0.06958
All cases	HDRS-16	GROUP*STUDYDAY	Venlafaxine	14	Amitriptyline	14	0.1544	0.05623	478	2.75	0.0062	0.05	0.04395	0.2649
All cases	HDRS-16	GROUP*STUDYDAY	Venlafaxine	28	Amitriptyline	28	0.1259	0.04538	488	2.77	0.0057	0.05	0.03676	0.2151
All cases	HDRS-16	GROUP*STUDYDAY	Venlafaxine	42	Amitriptyline	42	0.1468	0.04189	433	3.5	0.0005	0.05	0.06443	0.2291
All cases	HDRS-17	GROUP*STUDYDAY	Venlafaxine	14	Amitriptyline	14	-0.01352	0.03287	457	-0.41	0.6809	0.05	-0.07812	0.05107
All cases	HDRS-17	GROUP*STUDYDAY	Venlafaxine	28	Amitriptyline	28	0.02136	0.03441	512	0.62	0.5351	0.05	-0.04624	0.08896
All cases	HDRS-17	GROUP*STUDYDAY	Venlafaxine	42	Amitriptyline	42	0.04888	0.03425	439	1.43	0.1542	0.05	-0.01842	0.1162
PR >= 2	HDRS-17-sum	GROUP*STUDYDAY	Venlafaxine	14	Amitriptyline	14	-1.046	0.883	217	-1.18	0.2375	0.05	-2.7864	0.6944
PR >= 2	HDRS-17-sum	GROUP*STUDYDAY	Venlafaxine	28	Amitriptyline	28	-0.3332	1.0586	237	-0.31	0.7532	0.05	-2.4188	1.7523
PR >= 2	HDRS-17-sum	GROUP*STUDYDAY	Venlafaxine	42	Amitriptyline	42	2.1794	1.0967	217	1.99	0.0482	0.05	0.01782	4.341
PR >= 2	HDRS-6-sum	GROUP*STUDYDAY	Venlafaxine	14	Amitriptyline	14	-0.8433	0.4896	219	-1.72	0.0864	0.05	-1.8083	0.1217
PR >= 2	HDRS-6-sum	GROUP*STUDYDAY	Venlafaxine	28	Amitriptyline	28	-0.7945	0.5734	244	-1.39	0.1672	0.05	-1.9241	0.335
PR >= 2	HDRS-6-sum	GROUP*STUDYDAY	Venlafaxine	42	Amitriptyline	42	0.7805	0.5892	230	1.32	0.1866	0.05	-0.3804	1.9415
PR >= 2	HDRS-1	GROUP*STUDYDAY	Venlafaxine	14	Amitriptyline	14	-0.234	0.1215	210	-1.93	0.0555	0.05	-0.4736	0.005579
PR >= 2	HDRS-1	GROUP*STUDYDAY	Venlafaxine	28	Amitriptyline	28	-0.1392	0.1419	235	-0.98	0.3274	0.05	-0.4187	0.1402
PR >= 2	HDRS-1	GROUP*STUDYDAY	Venlafaxine	42	Amitriptyline	42	0.1576	0.1444	220	1.09	0.2761	0.05	-0.1269	0.4422
PR >= 2	HDRS-2	GROUP*STUDYDAY	Venlafaxine	14	Amitriptyline	14	0.06695	0.1061	200	0.63	0.5287	0.05	-0.1422	0.2761
PR >= 2	HDRS-2	GROUP*STUDYDAY	Venlafaxine	28	Amitriptyline	28	0.02678	0.1151	238	0.23	0.8162	0.05	-0.1999	0.2535
PR >= 2	HDRS-2	GROUP*STUDYDAY	Venlafaxine	42	Amitriptyline	42	0.2199	0.1102	227	2	0.0472	0.05	0.002713	0.4371
PR >= 2	HDRS-3	GROUP*STUDYDAY	Venlafaxine	14	Amitriptyline	14	-0.1631	0.09352	194	-1.74	0.0828	0.05	-0.3475	0.02138
PR >= 2	HDRS-3	GROUP*STUDYDAY	Venlafaxine	28	Amitriptyline	28	0.02	0.09452	217	0.21	0.8326	0.05	-0.1663	0.2063
PR >= 2	HDRS-3	GROUP*STUDYDAY	Venlafaxine	42	Amitriptyline	42	0.112	0.07884	190	1.42	0.1571	0.05	-0.04352	0.2675
PR >= 2	HDRS-4	GROUP*STUDYDAY	Venlafaxine	14	Amitriptyline	14	-0.0436	0.1033	201	-0.42	0.6735	0.05	-0.2473	0.1601
PR >= 2	HDRS-4	GROUP*STUDYDAY	Venlafaxine	28	Amitriptyline	28	0.04251	0.09622	216	0.44	0.6591	0.05	-0.1471	0.2322
PR >= 2	HDRS-4	GROUP*STUDYDAY	Venlafaxine	42	Amitriptyline	42	0.02035	0.1005	224	0.2	0.8398	0.05	-0.1777	0.2184
PR >= 2	HDRS-5	GROUP*STUDYDAY	Venlafaxine	14	Amitriptyline	14	0.09217	0.09571	203	0.96	0.3367	0.05	-0.09654	0.2809
PR >= 2	HDRS-5	GROUP*STUDYDAY	Venlafaxine	28	Amitriptyline	28	0.2624	0.0985	216	2.66	0.0083	0.05	0.06824	0.4565
PR >= 2	HDRS-5	GROUP*STUDYDAY	Venlafaxine	42	Amitriptyline	42	0.276	0.09476	218	2.91	0.004	0.05	0.08925	0.4628
PR >= 2	HDRS-6	GROUP*STUDYDAY	Venlafaxine	14	Amitriptyline	14	0.03495	0.09717	200	0.36	0.7195	0.05	-0.1567	0.2266
PR >= 2	HDRS-6	GROUP*STUDYDAY	Venlafaxine	28	Amitriptyline	28	-0.02127	0.1026	222	-0.21	0.8359	0.05	-0.2234	0.1809
PR >= 2	HDRS-6	GROUP*STUDYDAY	Venlafaxine	42	Amitriptyline	42	0.2402	0.09379	222	2.56	0.0111	0.05	0.05533	0.425
PR >= 2	HDRS-7	GROUP*STUDYDAY	Venlafaxine	14	Amitriptyline	14	-0.07126	0.1292	211	-0.55	0.5819	0.05	-0.326	0.1835
PR >= 2	HDRS-7	GROUP*STUDYDAY	Venlafaxine	28	Amitriptyline	28	-0.1414	0.1418	228	-1	0.3195	0.05	-0.4208	0.1379
PR >= 2	HDRS-7	GROUP*STUDYDAY	Venlafaxine	42	Amitriptyline	42	0.1265	0.1458	224	0.87	0.3864	0.05	-0.1607	0.4137
PR >= 2	HDRS-8	GROUP*STUDYDAY	Venlafaxine	14	Amitriptyline	14	-0.1907	0.1081	203	-1.76	0.0792	0.05	-0.4038	0.02244
PR >= 2	HDRS-8	GROUP*STUDYDAY	Venlafaxine	28	Amitriptyline	28	-0.2526	0.1137	229	-2.22	0.0272	0.05	-0.4766	-0.02867
PR >= 2	HDRS-8	GROUP*STUDYDAY	Venlafaxine	42	Amitriptyline	42	0.1936	0.1128	220	1.72	0.0874	0.05	-0.02866	0.4159
PR >= 2	HDRS-9	GROUP*STUDYDAY	Venlafaxine	14	Amitriptyline	14	-0.07088	0.09366	191	-0.76	0.4502	0.05	-0.2556	0.1139
PR >= 2	HDRS-9	GROUP*STUDYDAY	Venlafaxine	28	Amitriptyline	28	-0.06841	0.09685	229	-0.71	0.4807	0.05	-0.2592	0.1224
PR >= 2	HDRS-9	GROUP*STUDYDAY	Venlafaxine	42	Amitriptyline	42	-0.04133	0.08919	201	-0.46	0.6436	0.05	-0.2172	0.1345
PR >= 2	HDRS-10	GROUP*STUDYDAY	Venlafaxine	14	Amitriptyline	14	0.03444	0.1165	216	0.3	0.7677	0.05	-0.1951	0.264
PR >= 2	HDRS-10	GROUP*STUDYDAY	Venlafaxine	28	Amitriptyline	28	-0.05952	0.1286	228	-0.46	0.6438	0.05	-0.3128	0.1938
PR >= 2	HDRS-10	GROUP*STUDYDAY	Venlafaxine	42	Amitriptyline	42	0.0241	0.135	227	0.18	0.8585	0.05	-0.242	0.2902
PR >= 2	HDRS-11	GROUP*STUDYDAY	Venlafaxine	14	Amitriptyline	14	-0.02047	0.1147	211	-0.18	0.8585	0.05	-0.2465	0.2055
PR >= 2	HDRS-11	GROUP*STUDYDAY	Venlafaxine	28	Amitriptyline	28	0.0515	0.1274	229	0.4	0.6865	0.05	-0.1996	0.3026
PR >= 2	HDRS-11	GROUP*STUDYDAY	Venlafaxine	42	Amitriptyline	42	0.2159	0.13	235	1.66	0.098	0.05	-0.04018	0.4719
PR >= 2	HDRS-12	GROUP*STUDYDAY	Venlafaxine	14	Amitriptyline	14	-0.1421	0.09156	203	-1.55	0.1223	0.05	-0.3226	0.03846
PR >= 2	HDRS-12	GROUP*STUDYDAY	Venlafaxine	28	Amitriptyline	28	0.01693	0.08851	224	0.19	0.8485	0.05	-0.1575	0.1913
PR >= 2	HDRS-12	GROUP*STUDYDAY	Venlafaxine	42	Amitriptyline	42	0.1323	0.08124	211	1.63	0.105	0.05	-0.02786	0.2924
PR >= 2	HDRS-13	GROUP*STUDYDAY	Venlafaxine	14	Amitriptyline	14	-0.2518	0.08179	203	-3.08	0.0024	0.05	-0.413	-0.09049
PR >= 2	HDRS-13	GROUP*STUDYDAY	Venlafaxine	28	Amitriptyline	28	-0.0982	0.08917	221	-1.1	0.272	0.05	-0.2739	0.07753
PR >= 2	HDRS-13	GROUP*STUDYDAY	Venlafaxine	42	Amitriptyline	42	0.1318	0.09892	220	1.33	0.184	0.05	-0.06313	0.3268
PR >= 2	HDRS-14	GROUP*STUDYDAY	Venlafaxine	14	Amitriptyline	14	0.07939	0.09186	208	0.86	0.3884	0.05	-0.1017	0.2605
PR >= 2	HDRS-14	GROUP*STUDYDAY	Venlafaxine	28	Amitriptyline	28	-0.00816	0.09664	232	-0.08	0.9328	0.05	-0.1986	0.1823
PR >= 2	HDRS-14	GROUP*STUDYDAY	Venlafaxine	42	Amitriptyline	42	0.09612	0.1018	224	0.94	0.3463	0.05	-0.1046	0.2968
PR >= 2	HDRS-15	GROUP*STUDYDAY	Venlafaxine	14	Amitriptyline	14	0.0461	0.09932	188	0.46	0.6431	0.05	-0.1498	0.242
PR >= 2	HDRS-15	GROUP*STUDYDAY	Venlafaxine	28	Amitriptyline	28	-0.01409	0.1064	205	-0.13	0.8948	0.05	-0.2239	0.1958
PR >= 2	HDRS-15	GROUP*STUDYDAY	Venlafaxine	42	Amitriptyline	42	0.04435	0.1013	237	0.44	0.6619	0.05	-0.1552	0.2439
PR >= 2	HDRS-16	GROUP*STUDYDAY	Venlafaxine	14	Amitriptyline	14	0.127	0.08844	205	1.44	0.1525	0.05	-0.04736	0.3014
PR >= 2	HDRS-16	GROUP*STUDYDAY	Venlafaxine	28	Amitriptyline	28	0.1737	0.07038	220	2.47	0.0143	0.05	0.03501	0.3124
PR >= 2	HDRS-16	GROUP*STUDYDAY	Venlafaxine	42	Amitriptyline	42	0.1026	0.053	219	1.94	0.0541	0.05	-0.00183	0.2071
PR >= 2	HDRS-17	GROUP*STUDYDAY	Venlafaxine	14	Amitriptyline	14	-0.07389	0.05109	193	-1.45	0.1497	0.05	-0.1747	0.02687
PR >= 2	HDRS-17	GROUP*STUDYDAY	Venlafaxine	28	Amitriptyline	28	-0.04008	0.05367	244	-0.75	0.4559	0.05	-0.1458	0.06564
PR >= 2	HDRS-17	GROUP*STUDYDAY	Venlafaxine	42	Amitriptyline	42	-0.02669	0.04676	195	-0.57	0.5687	0.05	-0.1189	0.06552
All cases	HDRS-17-sum	GROUP*STUDYDAY	Venlafaxine	14	TCA	14	-1.4126	0.5333	644	-2.65	0.0083	0.05	-2.4597	-0.3655
All cases	HDRS-17-sum	GROUP*STUDYDAY	Venlafaxine	28	TCA	28	-0.8363	0.6385	656	-1.31	0.1908	0.05	-2.0901	0.4175
All cases	HDRS-17-sum	GROUP*STUDYDAY	Venlafaxine	42	TCA	42	0.689	0.6654	615	1.04	0.3009	0.05	-0.6178	1.9959
All cases	HDRS-6-sum	GROUP*STUDYDAY	Venlafaxine	14	TCA	14	-1.0047	0.2756	635	-3.65	0.0003	0.05	-1.5459	-0.4635
All cases	HDRS-6-sum	GROUP*STUDYDAY	Venlafaxine	28	TCA	28	-0.9513	0.3295	654	-2.89	0.004	0.05	-1.5984	-0.3042
All cases	HDRS-6-sum	GROUP*STUDYDAY	Venlafaxine	42	TCA	42	-0.2349	0.3458	618	-0.68	0.4971	0.05	-0.914	0.4441
All cases	HDRS-1	GROUP*STUDYDAY	Venlafaxine	14	TCA	14	-0.3119	0.07381	625	-4.23	.0000001	0.05	-0.4568	-0.1669
All cases	HDRS-1	GROUP*STUDYDAY	Venlafaxine	28	TCA	28	-0.1539	0.08611	616	-1.79	0.0744	0.05	-0.323	0.01521
All cases	HDRS-1	GROUP*STUDYDAY	Venlafaxine	42	TCA	42	-0.1254	0.09143	626	-1.37	0.1708	0.05	-0.3049	0.05417
All cases	HDRS-2	GROUP*STUDYDAY	Venlafaxine	14	TCA	14	0.01674	0.06426	602	0.26	0.7946	0.05	-0.1095	0.1429
All cases	HDRS-2	GROUP*STUDYDAY	Venlafaxine	28	TCA	28	-0.03863	0.07209	616	-0.54	0.5922	0.05	-0.1802	0.1029
All cases	HDRS-2	GROUP*STUDYDAY	Venlafaxine	42	TCA	42	0.04928	0.07156	598	0.69	0.4913	0.05	-0.09125	0.1898
All cases	HDRS-3	GROUP*STUDYDAY	Venlafaxine	14	TCA	14	-0.2442	0.06289	593	-3.88	0.0001	0.05	-0.3677	-0.1207
All cases	HDRS-3	GROUP*STUDYDAY	Venlafaxine	28	TCA	28	-0.04416	0.05845	575	-0.76	0.4503	0.05	-0.159	0.07065
All cases	HDRS-3	GROUP*STUDYDAY	Venlafaxine	42	TCA	42	0.0556	0.05607	594	0.99	0.3218	0.05	-0.05451	0.1657
All cases	HDRS-4	GROUP*STUDYDAY	Venlafaxine	14	TCA	14	-0.0119	0.06196	626	-0.19	0.8477	0.05	-0.1336	0.1098
All cases	HDRS-4	GROUP*STUDYDAY	Venlafaxine	28	TCA	28	0.06379	0.06234	606	1.02	0.3066	0.05	-0.05864	0.1862
All cases	HDRS-4	GROUP*STUDYDAY	Venlafaxine	42	TCA	42	0.1058	0.06764	624	1.56	0.1184	0.05	-0.02705	0.2386
All cases	HDRS-5	GROUP*STUDYDAY	Venlafaxine	14	TCA	14	0.1429	0.06247	628	2.29	0.0225	0.05	0.02019	0.2655
All cases	HDRS-5	GROUP*STUDYDAY	Venlafaxine	28	TCA	28	0.19	0.06212	610	3.06	0.0023	0.05	0.06802	0.312
All cases	HDRS-5	GROUP*STUDYDAY	Venlafaxine	42	TCA	42	0.27	0.06316	616	4.28	.0000001	0.05	0.146	0.3941
All cases	HDRS-6	GROUP*STUDYDAY	Venlafaxine	14	TCA	14	-0.0631	0.06355	626	-0.99	0.3211	0.05	-0.1879	0.06168
All cases	HDRS-6	GROUP*STUDYDAY	Venlafaxine	28	TCA	28	0.02058	0.0658	609	0.31	0.7546	0.05	-0.1086	0.1498
All cases	HDRS-6	GROUP*STUDYDAY	Venlafaxine	42	TCA	42	0.08849	0.06476	615	1.37	0.1723	0.05	-0.03869	0.2157
All cases	HDRS-7	GROUP*STUDYDAY	Venlafaxine	14	TCA	14	-0.1527	0.07644	628	-2	0.0462	0.05	-0.3028	-0.00258
All cases	HDRS-7	GROUP*STUDYDAY	Venlafaxine	28	TCA	28	-0.2415	0.08582	648	-2.81	0.005	0.05	-0.4101	-0.07303
All cases	HDRS-7	GROUP*STUDYDAY	Venlafaxine	42	TCA	42	-0.1631	0.09258	599	-1.76	0.0787	0.05	-0.3449	0.01877
All cases	HDRS-8	GROUP*STUDYDAY	Venlafaxine	14	TCA	14	-0.164	0.06127	584	-2.68	0.0076	0.05	-0.2843	-0.04367
All cases	HDRS-8	GROUP*STUDYDAY	Venlafaxine	28	TCA	28	-0.124	0.06195	644	-2	0.0457	0.05	-0.2456	-0.00236
All cases	HDRS-8	GROUP*STUDYDAY	Venlafaxine	42	TCA	42	0.09282	0.06134	568	1.51	0.1308	0.05	-0.02766	0.2133
All cases	HDRS-9	GROUP*STUDYDAY	Venlafaxine	14	TCA	14	-0.05606	0.05905	618	-0.95	0.3428	0.05	-0.172	0.0599
All cases	HDRS-9	GROUP*STUDYDAY	Venlafaxine	28	TCA	28	-0.1228	0.06405	641	-1.92	0.0555	0.05	-0.2486	0.002922
All cases	HDRS-9	GROUP*STUDYDAY	Venlafaxine	42	TCA	42	-0.09962	0.05565	577	-1.79	0.074	0.05	-0.2089	0.00968
All cases	HDRS-10	GROUP*STUDYDAY	Venlafaxine	14	TCA	14	-0.123	0.07025	647	-1.75	0.0805	0.05	-0.261	0.01495
All cases	HDRS-10	GROUP*STUDYDAY	Venlafaxine	28	TCA	28	-0.1841	0.07851	644	-2.34	0.0194	0.05	-0.3382	-0.0299
All cases	HDRS-10	GROUP*STUDYDAY	Venlafaxine	42	TCA	42	-0.091	0.078	632	-1.17	0.2438	0.05	-0.2442	0.06217
All cases	HDRS-11	GROUP*STUDYDAY	Venlafaxine	14	TCA	14	-0.04172	0.07157	649	-0.58	0.5602	0.05	-0.1823	0.09883
All cases	HDRS-11	GROUP*STUDYDAY	Venlafaxine	28	TCA	28	-0.03174	0.07879	643	-0.4	0.6871	0.05	-0.1865	0.123
All cases	HDRS-11	GROUP*STUDYDAY	Venlafaxine	42	TCA	42	0.1162	0.07788	645	1.49	0.1361	0.05	-0.03672	0.2692
All cases	HDRS-12	GROUP*STUDYDAY	Venlafaxine	14	TCA	14	-0.02699	0.055	621	-0.49	0.6238	0.05	-0.135	0.08102
All cases	HDRS-12	GROUP*STUDYDAY	Venlafaxine	28	TCA	28	0.02631	0.0547	635	0.48	0.6308	0.05	-0.08112	0.1337
All cases	HDRS-12	GROUP*STUDYDAY	Venlafaxine	42	TCA	42	0.1009	0.05181	590	1.95	0.0519	0.05	-0.00082	0.2027
All cases	HDRS-13	GROUP*STUDYDAY	Venlafaxine	14	TCA	14	-0.1838	0.05633	650	-3.26	0.0012	0.05	-0.2944	-0.07318
All cases	HDRS-13	GROUP*STUDYDAY	Venlafaxine	28	TCA	28	-0.1671	0.06078	649	-2.75	0.0061	0.05	-0.2864	-0.04773
All cases	HDRS-13	GROUP*STUDYDAY	Venlafaxine	42	TCA	42	0.003515	0.0644	642	0.05	0.9565	0.05	-0.123	0.13
All cases	HDRS-14	GROUP*STUDYDAY	Venlafaxine	14	TCA	14	0.06419	0.05432	634	1.18	0.2378	0.05	-0.04248	0.1709
All cases	HDRS-14	GROUP*STUDYDAY	Venlafaxine	28	TCA	28	0.05884	0.06	649	0.98	0.3271	0.05	-0.05898	0.1767
All cases	HDRS-14	GROUP*STUDYDAY	Venlafaxine	42	TCA	42	0.07446	0.066	622	1.13	0.2596	0.05	-0.05514	0.2041
All cases	HDRS-15	GROUP*STUDYDAY	Venlafaxine	14	TCA	14	-0.02862	0.06104	595	-0.47	0.6393	0.05	-0.1485	0.09125
All cases	HDRS-15	GROUP*STUDYDAY	Venlafaxine	28	TCA	28	-0.08896	0.06482	604	-1.37	0.1705	0.05	-0.2163	0.03835
All cases	HDRS-15	GROUP*STUDYDAY	Venlafaxine	42	TCA	42	-0.05071	0.06237	624	-0.81	0.4165	0.05	-0.1732	0.07177
All cases	HDRS-16	GROUP*STUDYDAY	Venlafaxine	14	TCA	14	0.1676	0.05055	634	3.32	0.001	0.05	0.06833	0.2669
All cases	HDRS-16	GROUP*STUDYDAY	Venlafaxine	28	TCA	28	0.1348	0.04059	622	3.32	0.0009	0.05	0.05513	0.2145
All cases	HDRS-16	GROUP*STUDYDAY	Venlafaxine	42	TCA	42	0.1367	0.03879	601	3.52	0.0005	0.05	0.06049	0.2128
All cases	HDRS-17	GROUP*STUDYDAY	Venlafaxine	14	TCA	14	-0.06382	0.03722	563	-1.71	0.087	0.05	-0.1369	0.009288
All cases	HDRS-17	GROUP*STUDYDAY	Venlafaxine	28	TCA	28	0.02392	0.03575	630	0.67	0.5037	0.05	-0.04629	0.09413
All cases	HDRS-17	GROUP*STUDYDAY	Venlafaxine	42	TCA	42	0.05277	0.03738	563	1.41	0.1585	0.05	-0.02064	0.1262
All cases	HDRS-17-sum	GROUP*STUDYDAY	SSRI	14	TCA	14	-0.1745	0.311	1571	-0.56	0.5747	0.05	-0.7845	0.4354
All cases	HDRS-17-sum	GROUP*STUDYDAY	SSRI	28	TCA	28	0.6357	0.3478	1665	1.83	0.0678	0.05	-0.04657	1.318
All cases	HDRS-17-sum	GROUP*STUDYDAY	SSRI	42	TCA	42	1.8356	0.3693	1569	4.97	.0000001	0.05	1.1112	2.5601
All cases	HDRS-6-sum	GROUP*STUDYDAY	SSRI	14	TCA	14	-0.3879	0.168	1593	-2.31	0.0211	0.05	-0.7175	-0.05828
All cases	HDRS-6-sum	GROUP*STUDYDAY	SSRI	28	TCA	28	-0.1933	0.19	1686	-1.02	0.3089	0.05	-0.566	0.1793
All cases	HDRS-6-sum	GROUP*STUDYDAY	SSRI	42	TCA	42	0.4952	0.1982	1594	2.5	0.0126	0.05	0.1064	0.8839
All cases	HDRS-1	GROUP*STUDYDAY	SSRI	14	TCA	14	-0.1385	0.04818	1563	-2.88	0.0041	0.05	-0.233	-0.04402
All cases	HDRS-1	GROUP*STUDYDAY	SSRI	28	TCA	28	-0.03799	0.05251	1651	-0.72	0.4695	0.05	-0.141	0.065
All cases	HDRS-1	GROUP*STUDYDAY	SSRI	42	TCA	42	0.05717	0.05375	1584	1.06	0.2876	0.05	-0.04825	0.1626
All cases	HDRS-2	GROUP*STUDYDAY	SSRI	14	TCA	14	-0.01285	0.03953	1518	-0.33	0.7451	0.05	-0.0904	0.06469
All cases	HDRS-2	GROUP*STUDYDAY	SSRI	28	TCA	28	0.008074	0.04053	1634	0.2	0.8421	0.05	-0.07141	0.08756
All cases	HDRS-2	GROUP*STUDYDAY	SSRI	42	TCA	42	0.09001	0.03966	1538	2.27	0.0234	0.05	0.01221	0.1678
All cases	HDRS-3	GROUP*STUDYDAY	SSRI	14	TCA	14	-0.2089	0.03584	1498	-5.83	.0000001	0.05	-0.2792	-0.1386
All cases	HDRS-3	GROUP*STUDYDAY	SSRI	28	TCA	28	0.004727	0.03247	1587	0.15	0.8843	0.05	-0.05896	0.06842
All cases	HDRS-3	GROUP*STUDYDAY	SSRI	42	TCA	42	0.1013	0.03185	1549	3.18	0.0015	0.05	0.03888	0.1638
All cases	HDRS-4	GROUP*STUDYDAY	SSRI	14	TCA	14	0.0476	0.03954	1540	1.2	0.2288	0.05	-0.02995	0.1252
All cases	HDRS-4	GROUP*STUDYDAY	SSRI	28	TCA	28	0.1249	0.03856	1623	3.24	0.0012	0.05	0.04927	0.2005
All cases	HDRS-4	GROUP*STUDYDAY	SSRI	42	TCA	42	0.1098	0.03986	1557	2.76	0.0059	0.05	0.03164	0.188
All cases	HDRS-5	GROUP*STUDYDAY	SSRI	14	TCA	14	0.095	0.03964	1545	2.4	0.0167	0.05	0.01726	0.1728
All cases	HDRS-5	GROUP*STUDYDAY	SSRI	28	TCA	28	0.1523	0.03786	1620	4.02	.0000001	0.05	0.07805	0.2266
All cases	HDRS-5	GROUP*STUDYDAY	SSRI	42	TCA	42	0.1674	0.0386	1541	4.34	.0000001	0.05	0.09172	0.2432
All cases	HDRS-6	GROUP*STUDYDAY	SSRI	14	TCA	14	-0.00588	0.03889	1545	-0.15	0.8798	0.05	-0.08216	0.0704
All cases	HDRS-6	GROUP*STUDYDAY	SSRI	28	TCA	28	0.04991	0.03856	1619	1.29	0.1957	0.05	-0.02572	0.1255
All cases	HDRS-6	GROUP*STUDYDAY	SSRI	42	TCA	42	0.07253	0.03768	1547	1.93	0.0544	0.05	-0.00137	0.1464
All cases	HDRS-7	GROUP*STUDYDAY	SSRI	14	TCA	14	0.03365	0.04858	1602	0.69	0.4886	0.05	-0.06163	0.1289
All cases	HDRS-7	GROUP*STUDYDAY	SSRI	28	TCA	28	0.01039	0.0549	1687	0.19	0.8499	0.05	-0.0973	0.1181
All cases	HDRS-7	GROUP*STUDYDAY	SSRI	42	TCA	42	0.1394	0.05696	1599	2.45	0.0145	0.05	0.0277	0.2512
All cases	HDRS-8	GROUP*STUDYDAY	SSRI	14	TCA	14	-0.1571	0.03621	1526	-4.34	.0000001	0.05	-0.2281	-0.08605
All cases	HDRS-8	GROUP*STUDYDAY	SSRI	28	TCA	28	-0.04906	0.03513	1687	-1.4	0.1627	0.05	-0.118	0.01984
All cases	HDRS-8	GROUP*STUDYDAY	SSRI	42	TCA	42	0.1352	0.03403	1536	3.97	.0000001	0.05	0.06847	0.202
All cases	HDRS-9	GROUP*STUDYDAY	SSRI	14	TCA	14	-0.03025	0.03761	1535	-0.8	0.4213	0.05	-0.104	0.04351
All cases	HDRS-9	GROUP*STUDYDAY	SSRI	28	TCA	28	-0.05747	0.03798	1657	-1.51	0.1304	0.05	-0.132	0.01702
All cases	HDRS-9	GROUP*STUDYDAY	SSRI	42	TCA	42	-0.00825	0.03509	1510	-0.23	0.8142	0.05	-0.07708	0.06059
All cases	HDRS-10	GROUP*STUDYDAY	SSRI	14	TCA	14	-0.06099	0.0473	1580	-1.29	0.1975	0.05	-0.1538	0.03179
All cases	HDRS-10	GROUP*STUDYDAY	SSRI	28	TCA	28	-0.09335	0.04888	1672	-1.91	0.0563	0.05	-0.1892	0.002517
All cases	HDRS-10	GROUP*STUDYDAY	SSRI	42	TCA	42	-0.03426	0.0492	1562	-0.7	0.4863	0.05	-0.1308	0.06225
All cases	HDRS-11	GROUP*STUDYDAY	SSRI	14	TCA	14	0.05125	0.04362	1559	1.17	0.2403	0.05	-0.03432	0.1368
All cases	HDRS-11	GROUP*STUDYDAY	SSRI	28	TCA	28	0.05792	0.04628	1644	1.25	0.211	0.05	-0.03286	0.1487
All cases	HDRS-11	GROUP*STUDYDAY	SSRI	42	TCA	42	0.1525	0.04559	1562	3.34	0.0008	0.05	0.06305	0.2419
All cases	HDRS-12	GROUP*STUDYDAY	SSRI	14	TCA	14	0.01969	0.03298	1540	0.6	0.5506	0.05	-0.045	0.08437
All cases	HDRS-12	GROUP*STUDYDAY	SSRI	28	TCA	28	0.05187	0.03161	1649	1.64	0.101	0.05	-0.01013	0.1139
All cases	HDRS-12	GROUP*STUDYDAY	SSRI	42	TCA	42	0.1132	0.03003	1528	3.77	0.0002	0.05	0.05426	0.1721
All cases	HDRS-13	GROUP*STUDYDAY	SSRI	14	TCA	14	-0.01515	0.03553	1579	-0.43	0.6699	0.05	-0.08483	0.05453
All cases	HDRS-13	GROUP*STUDYDAY	SSRI	28	TCA	28	-0.00213	0.0373	1659	-0.06	0.9545	0.05	-0.07528	0.07103
All cases	HDRS-13	GROUP*STUDYDAY	SSRI	42	TCA	42	0.1352	0.03968	1566	3.41	0.0007	0.05	0.05737	0.213
All cases	HDRS-14	GROUP*STUDYDAY	SSRI	14	TCA	14	0.07604	0.03319	1568	2.29	0.0221	0.05	0.01095	0.1411
All cases	HDRS-14	GROUP*STUDYDAY	SSRI	28	TCA	28	0.1194	0.03598	1662	3.32	0.0009	0.05	0.04881	0.19
All cases	HDRS-14	GROUP*STUDYDAY	SSRI	42	TCA	42	0.1916	0.03891	1575	4.92	.0000001	0.05	0.1153	0.2679
All cases	HDRS-15	GROUP*STUDYDAY	SSRI	14	TCA	14	-0.01697	0.03692	1506	-0.46	0.6458	0.05	-0.08938	0.05544
All cases	HDRS-15	GROUP*STUDYDAY	SSRI	28	TCA	28	-0.02035	0.03759	1636	-0.54	0.5884	0.05	-0.09407	0.05338
All cases	HDRS-15	GROUP*STUDYDAY	SSRI	42	TCA	42	0.01376	0.03846	1524	0.36	0.7205	0.05	-0.06167	0.0892
All cases	HDRS-16	GROUP*STUDYDAY	SSRI	14	TCA	14	0.1245	0.03218	1514	3.87	0.0001	0.05	0.06141	0.1877
All cases	HDRS-16	GROUP*STUDYDAY	SSRI	28	TCA	28	0.1457	0.029	1562	5.02	.0000001	0.05	0.0888	0.2026
All cases	HDRS-16	GROUP*STUDYDAY	SSRI	42	TCA	42	0.155	0.02747	1466	5.64	.0000001	0.05	0.1011	0.2089
All cases	HDRS-17	GROUP*STUDYDAY	SSRI	14	TCA	14	-0.08093	0.01978	1451	-4.09	.0000001	0.05	-0.1197	-0.04213
All cases	HDRS-17	GROUP*STUDYDAY	SSRI	28	TCA	28	0.01932	0.01813	1644	1.07	0.2868	0.05	-0.01624	0.05489
All cases	HDRS-17	GROUP*STUDYDAY	SSRI	42	TCA	42	0.04084	0.01885	1478	2.17	0.0304	0.05	0.00386	0.07781

## Sheet: Supplementary fig 6
control	measure	effect	group1	group2	estimate	stderr	df	t	p	alpha	ll	ul
Placebo	HDRS-1	GROUP	MRZ	PLA	-0.2734	0.05574	1521	-4.9	0.00000001	0.05	-0.3827	-0.164
Placebo	HDRS-2	GROUP	MRZ	PLA	-0.2604	0.04375	1521	-5.95	0.00000001	0.05	-0.3462	-0.1746
Placebo	HDRS-3	GROUP	MRZ	PLA	-0.1365	0.03769	1521	-3.62	0.0003	0.05	-0.2104	-0.06259
Placebo	HDRS-4	GROUP	MRZ	PLA	-0.1908	0.03982	1521	-4.79	0.00000001	0.05	-0.2689	-0.1127
Placebo	HDRS-5	GROUP	MRZ	PLA	-0.3048	0.04058	1521	-7.51	0.00000001	0.05	-0.3844	-0.2252
Placebo	HDRS-6	GROUP	MRZ	PLA	-0.3403	0.03754	1521	-9.06	0.00000001	0.05	-0.4139	-0.2667
Placebo	HDRS-7	GROUP	MRZ	PLA	-0.1393	0.05662	1521	-2.46	0.014	0.05	-0.2503	-0.02821
Placebo	HDRS-8	GROUP	MRZ	PLA	-0.04919	0.03679	1521	-1.34	0.1814	0.05	-0.1214	0.02297
Placebo	HDRS-9	GROUP	MRZ	PLA	-0.1532	0.03668	1521	-4.18	0.00000001	0.05	-0.2251	-0.08123
Placebo	HDRS-10	GROUP	MRZ	PLA	-0.2374	0.04646	1521	-5.11	0.00000001	0.05	-0.3285	-0.1463
Placebo	HDRS-11	GROUP	MRZ	PLA	-0.2182	0.0446	1521	-4.89	0.00000001	0.05	-0.3057	-0.1307
Placebo	HDRS-12	GROUP	MRZ	PLA	-0.1368	0.02897	1521	-4.72	0.00000001	0.05	-0.1936	-0.07996
Placebo	HDRS-13	GROUP	MRZ	PLA	-0.08274	0.03824	1521	-2.16	0.0306	0.05	-0.1578	-0.00773
Placebo	HDRS-14	GROUP	MRZ	PLA	-0.04112	0.03733	1521	-1.1	0.2707	0.05	-0.1143	0.03209
Placebo	HDRS-15	GROUP	MRZ	PLA	-0.1079	0.03468	1521	-3.11	0.0019	0.05	-0.1759	-0.03984
Placebo	HDRS-16	GROUP	MRZ	PLA	-0.07263	0.02326	1521	-3.12	0.0018	0.05	-0.1183	-0.02701
Placebo	HDRS-17	GROUP	MRZ	PLA	0.000847	0.01525	1521	0.06	0.9557	0.05	-0.02907	0.03076
Amitriptyline	HDRS-1	GROUP	MRZ	TCA	0.1128	0.05603	1189	2.01	0.0443	0.05	0.002896	0.2228
Amitriptyline	HDRS-2	GROUP	MRZ	TCA	0.03498	0.04227	1189	0.83	0.4081	0.05	-0.04795	0.1179
Amitriptyline	HDRS-3	GROUP	MRZ	TCA	0.08464	0.03755	1189	2.25	0.0244	0.05	0.01096	0.1583
Amitriptyline	HDRS-4	GROUP	MRZ	TCA	0.05436	0.03985	1189	1.36	0.1728	0.05	-0.02382	0.1325
Amitriptyline	HDRS-5	GROUP	MRZ	TCA	0.06973	0.03777	1189	1.85	0.0651	0.05	-0.00436	0.1438
Amitriptyline	HDRS-6	GROUP	MRZ	TCA	0.02384	0.03823	1189	0.62	0.533	0.05	-0.05116	0.09885
Amitriptyline	HDRS-7	GROUP	MRZ	TCA	0.06643	0.05719	1189	1.16	0.2456	0.05	-0.04578	0.1786
Amitriptyline	HDRS-8	GROUP	MRZ	TCA	0.08212	0.03889	1189	2.11	0.0349	0.05	0.005821	0.1584
Amitriptyline	HDRS-9	GROUP	MRZ	TCA	-0.0511	0.03986	1189	-1.28	0.2002	0.05	-0.1293	0.02712
Amitriptyline	HDRS-10	GROUP	MRZ	TCA	0.0339	0.051	1189	0.66	0.5064	0.05	-0.06617	0.134
Amitriptyline	HDRS-11	GROUP	MRZ	TCA	-0.05342	0.04904	1189	-1.09	0.2762	0.05	-0.1496	0.04278
Amitriptyline	HDRS-12	GROUP	MRZ	TCA	-0.01293	0.03364	1189	-0.38	0.7007	0.05	-0.07892	0.05306
Amitriptyline	HDRS-13	GROUP	MRZ	TCA	0.05573	0.03868	1189	1.44	0.15	0.05	-0.02017	0.1316
Amitriptyline	HDRS-14	GROUP	MRZ	TCA	0.009352	0.03794	1188	0.25	0.8054	0.05	-0.06509	0.08379
Amitriptyline	HDRS-15	GROUP	MRZ	TCA	-0.07601	0.03988	1189	-1.91	0.0569	0.05	-0.1543	0.00224
Amitriptyline	HDRS-16	GROUP	MRZ	TCA	0.002338	0.01934	1188	0.12	0.9038	0.05	-0.03561	0.04029
Amitriptyline	HDRS-17	GROUP	MRZ	TCA	0.03502	0.02043	1189	1.71	0.0867	0.05	-0.00506	0.0751
Venlafaxine	HDRS-1	GROUP	MRZ	SNR	0.00711	0.1132	373	0.06	0.9499	0.05	-0.2154	0.2296
Venlafaxine	HDRS-2	GROUP	MRZ	SNR	0.003798	0.08021	373	0.05	0.9623	0.05	-0.1539	0.1615
Venlafaxine	HDRS-3	GROUP	MRZ	SNR	0.005495	0.07023	373	0.08	0.9377	0.05	-0.1326	0.1436
Venlafaxine	HDRS-4	GROUP	MRZ	SNR	-0.2051	0.07916	373	-2.59	0.01	0.05	-0.3607	-0.04939
Venlafaxine	HDRS-5	GROUP	MRZ	SNR	-0.2705	0.07546	373	-3.59	0.0004	0.05	-0.4189	-0.1221
Venlafaxine	HDRS-6	GROUP	MRZ	SNR	-0.2876	0.07004	373	-4.11	0.00000001	0.05	-0.4253	-0.1499
Venlafaxine	HDRS-7	GROUP	MRZ	SNR	0.09304	0.1169	373	0.8	0.4267	0.05	-0.1369	0.3229
Venlafaxine	HDRS-8	GROUP	MRZ	SNR	-0.1452	0.06788	373	-2.14	0.0331	0.05	-0.2787	-0.01169
Venlafaxine	HDRS-9	GROUP	MRZ	SNR	0.02128	0.07239	373	0.29	0.7689	0.05	-0.1211	0.1636
Venlafaxine	HDRS-10	GROUP	MRZ	SNR	0.124	0.09732	373	1.27	0.2034	0.05	-0.06736	0.3154
Venlafaxine	HDRS-11	GROUP	MRZ	SNR	-0.2085	0.09272	373	-2.25	0.0252	0.05	-0.3908	-0.02612
Venlafaxine	HDRS-12	GROUP	MRZ	SNR	-0.2109	0.0611	373	-3.45	0.0006	0.05	-0.3311	-0.09076
Venlafaxine	HDRS-13	GROUP	MRZ	SNR	0.01013	0.0761	373	0.13	0.8942	0.05	-0.1395	0.1598
Venlafaxine	HDRS-14	GROUP	MRZ	SNR	-0.02288	0.07759	373	-0.29	0.7683	0.05	-0.1754	0.1297
Venlafaxine	HDRS-15	GROUP	MRZ	SNR	-0.01022	0.06529	373	-0.16	0.8757	0.05	-0.1386	0.1182
Venlafaxine	HDRS-16	GROUP	MRZ	SNR	-0.09556	0.05634	373	-1.7	0.0907	0.05	-0.2063	0.01522
Venlafaxine	HDRS-17	GROUP	MRZ	SNR	-0.03696	0.03074	373	-1.2	0.2299	0.05	-0.0974	0.02348
SSRI	HDRS-1	GROUP	MRZ	SSR	0.1068	0.03981	2693	2.68	0.0073	0.05	0.02878	0.1849
SSRI	HDRS-2	GROUP	MRZ	SSR	0.03738	0.02884	2693	1.3	0.195	0.05	-0.01917	0.09393
SSRI	HDRS-3	GROUP	MRZ	SSR	0.03529	0.02293	2693	1.54	0.1239	0.05	-0.00967	0.08026
SSRI	HDRS-4	GROUP	MRZ	SSR	-0.1757	0.02776	2693	-6.33	0.00000001	0.05	-0.2302	-0.1213
SSRI	HDRS-5	GROUP	MRZ	SSR	-0.1883	0.0272	2693	-6.92	0.00000001	0.05	-0.2416	-0.1349
SSRI	HDRS-6	GROUP	MRZ	SSR	-0.1912	0.0257	2693	-7.44	0.00000001	0.05	-0.2416	-0.1408
SSRI	HDRS-7	GROUP	MRZ	SSR	-0.06845	0.04152	2693	-1.65	0.0994	0.05	-0.1499	0.01297
SSRI	HDRS-8	GROUP	MRZ	SSR	0.03475	0.02348	2693	1.48	0.1389	0.05	-0.01128	0.08079
SSRI	HDRS-9	GROUP	MRZ	SSR	-0.0004	0.0256	2693	-0.02	0.9874	0.05	-0.0506	0.04979
SSRI	HDRS-10	GROUP	MRZ	SSR	0.03958	0.03585	2693	1.1	0.2697	0.05	-0.03072	0.1099
SSRI	HDRS-11	GROUP	MRZ	SSR	-0.07814	0.03238	2693	-2.41	0.0159	0.05	-0.1416	-0.01465
SSRI	HDRS-12	GROUP	MRZ	SSR	-0.1491	0.02026	2693	-7.36	0.00000001	0.05	-0.1888	-0.1093
SSRI	HDRS-13	GROUP	MRZ	SSR	-0.01865	0.02831	2693	-0.66	0.5101	0.05	-0.07415	0.03686
SSRI	HDRS-14	GROUP	MRZ	SSR	-0.05067	0.02737	2693	-1.85	0.0642	0.05	-0.1043	0.002996
SSRI	HDRS-15	GROUP	MRZ	SSR	0.004704	0.02675	2693	0.18	0.8604	0.05	-0.04774	0.05715
SSRI	HDRS-16	GROUP	MRZ	SSR	-0.2368	0.02093	2689	-11.31	0.00000001	0.05	-0.2778	-0.1957
SSRI	HDRS-17	GROUP	MRZ	SSR	-0.01117	0.01093	2693	-1.02	0.3069	0.05	-0.03261	0.01026
